# Supplementary material for: Risk Perception and Protective Behaviors During the Rise of the COVID-19 Outbreak in Italy
Source: Front Psychol. 2021 Jan 13;11:577331. doi: 10.3389/fpsyg.2020.577331 (PMC7838090; doi:10.3389/fpsyg.2020.577331)
Supplement: Supplementary file 2 [file Table_2.XLSX]

## Sheet: data
AFFATT1	AFFATT2	AFFATT3	AFFATT4	RISKAFF1	RISKAFF2	RISKEXP1	RISKEXP2	RISKPROB	RISKPERC1	RISKPERC2	RISKPERC3	RISKCOND1	RISKCOND2	NORMD1	NORMD2	NORMD3	NORMP1	NORMP2	NORMP3	NORMP4	PREVBEH1	PREVBEH2	PREVBEH3	PREVBEH4	PREVBEH5	PREVBEH6	PREVBEH7	PREVBEH8	PREVBEH9	PREVBEH10	PREVBEH11	PREVBEH12	PREVBEH13	EXPINDDEATH	EXPINDSUFF	EXPDIRDEATH	EXPPDIRSUFF	WVI1	WVI2	WVI3	WVH1	WVH2	WVH3	WVC1_REV	WVC2_REV	WVC3_REV	WVE1_REV	WVE2_REV	WVE3_REV
1	3	1	1	3	2	2	3	2	3	4	4	3	2	7	7	7	7	6	7	5	6	5	5	2	1	3	6	4	5	6	6	5	2	4	5	0	0	2	3	2	1	1	1	1	1	1	1	1	1
1	1	1	1	4	4	5	4	4	4	5	4	5	3	6	5	6	7	7	5	7	6	6	6	6	6	6	6	6	6	6	6	5	4	4	5	0	1	1	1	5	1	1	1	1	1	1	1	1	1
2	2	2	2	3	3	2	2	2	3	3	4	3	2	6	7	7	6	7	7	4	6	5	5	5	5	5	4	3	4	4	5	6	4	5	4	0	0	2	2	1	2	2	1	6	3	3	1	1	2
3	3	3	3	1	2	1	2	2	3	4	3	4	5	5	3	6	4	6	4	6	6	6	6	6	6	6	3	6	3	6	6	2	1	4	5	0	0	1	2	1	1	1	1	1	2	2	1	1	1
5	1	1	1	3	4	4	2	2	5	5	4	3	2	6	6	4	5	6	4	3	6	6	6	6	6	6	5	5	4	6	6	3	2	5	3	0	0	4	2	3	1	1	2	2	3	2	2	1	2
2	2	1	1	3	4	3	3	3	4	5	4	3	3	7	7	7	7	7	6	2	5	5	6	6	6	6	6	6	4	6	6	5	2	4	5	0	0	3	2	1	1	1	1	2	2	6	2	3	2
2	1	1	1	3	4	1	2	3	3	4	4	5	3	7	7	7	7	5	7	4	6	4	3	1	1	2	6	1	1	6	1	4	1	5	5	0	0	4	1	6	1	1	1	2	4	4	1	1	3
2	3	2	2	2	3	2	3	3	3	4	3	4	3	6	6	6	7	7	7	7	2	5	6	5	5	6	6	6	2	6	6	3	1	4	5	0	0	4	2	2	1	1	1	1	4	2	2	1	1
2	1	1	1	4	4	5	3	3	5	5	5	5	5	7	7	7	7	7	6	7	6	6	6	6	6	6	6	5	5	6	6	5	6	5	6	0	0	3	2	4	3	1	1	3	4	4	2	2	1
2	2	2	2	4	4	2	3	3	4	5	5	4	2	7	6	7	6	7	6	5	6	5	6	6	6	5	5	6	4	6	6	3	1	4	5	0	0	3	2	3	4	2	1	2	4	2	2	2	2
4	2	2	2	2	2	2	1	3	3	4	3	1	1	7	7	7	7	7	7	4	6	6	6	6	6	6	1	6	1	6	6	1	1	4	4	0	0	1	1	4	1	5	1	1	5	5	1	2	1
3	4	3	3	2	2	2	2	2	2	2	2	4	2	5	5	5	6	7	6	6	6	1	6	6	6	6	6	6	1	6	6	6	1	6	5	0	0	3	2	1	1	2	1	1	1	1	1	1	1
2	2	2	2	3	4	4	2	3	3	5	5	3	3	7	7	6	6	6	7	7	6	1	5	6	1	5	3	6	3	2	6	2	3	5	2	0	0	2	3	1	1	1	1	2	3	3	1	1	1
2	3	2	2	2	2	2	1	2	3	4	2	2	2	7	7	7	6	7	7	4	6	3	6	4	6	4	6	6	5	6	6	3	1	5	6	0	0	4	3	1	1	1	1	1	5	1	1	1	2
2	1	1	1	3	4	2	2	2	4	5	4	5	3	6	6	6	6	7	7	5	6	4	6	6	6	6	5	6	3	5	6	4	6	3	5	0	0	4	2	3	1	1	1	2	4	4	2	2	1
2	1	1	1	3	3	2	1	2	4	4	3	4	2	7	5	5	6	7	6	5	6	6	5	6	6	5	6	6	5	6	6	5	5	6	3	0	0	4	3	4	1	1	1	1	4	2	2	1	1
4	4	2	3	1	1	1	5	3	2	4	2	5	3	7	7	7	7	7	7	7	6	1	6	6	6	6	6	6	5	6	6	1	2	6	6	0	0	3	1	2	1	1	1	1	2	3	1	1	1
3	3	2	3	2	3	2	2	2	2	3	2	3	1	5	4	5	5	4	5	4	6	2	6	6	6	6	5	6	2	5	6	2	6	6	5	0	0	4	3	4	1	2	1	1	4	6	1	1	1
2	3	2	2	4	4	5	4	4	3	5	4	4	2	5	6	6	6	3	5	6	6	6	3	5	5	5	6	6	6	6	6	3	3	6	4	0	0	4	2	2	2	1	2	1	4	4	3	2	2
1	1	1	1	5	5	5	5	5	5	5	5	5	3	7	7	7	7	7	7	7	6	6	6	6	6	6	6	6	5	6	6	6	6	6	6	0	0	2	1	1	1	1	2	1	1	1	1	1	1
2	2	2	2	2	2	3	4	3	3	4	3	5	5	7	7	7	7	7	7	5	6	5	6	4	5	6	6	6	6	6	6	5	6	5	6	0	0	1	5	1	1	1	1	5	5	1	1	7	1
1	1	1	1	2	2	3	1	1	3	5	4	3	3	6	6	5	6	6	6	5	3	1	6	6	6	5	5	6	2	5	6	2	1	6	5	0	0	2	3	1	7	1	2	1	4	2	2	1	2
2	2	1	1	2	2	2	2	2	2	5	2	5	5	7	7	7	7	7	7	5	5	6	6	3	1	3	1	6	1	5	6	1	1	5	6	0	0	4	2	4	1	1	1	1	4	1	1	1	1
2	2	2	2	2	2	2	1	1	3	4	3	3	3	7	7	6	6	7	7	5	5	2	6	6	2	5	5	6	4	5	6	2	1	4	4	0	0	1	4	5	1	2	1	2	6	5	1	1	1
2	2	2	2	2	2	2	2	2	2	4	3	3	2	7	7	7	7	7	7	6	4	2	6	6	6	6	3	6	2	4	6	1	1	5	6	0	0	2	1	1	1	1	2	1	1	2	2	2	1
3	2	2	2	2	2	2	2	1	3	4	3	4	2	7	7	7	6	7	7	6	6	5	4	5	5	5	2	4	2	4	6	3	4	6	2	0	0	1	1	1	1	7	2	1	7	1	1	3	2
2	2	2	2	4	4	4	4	3	4	4	4	4	4	7	7	7	7	7	7	1	6	6	6	6	6	6	6	6	6	6	6	6	4	5	5	0	0	3	3	5	3	1	1	2	2	3	2	1	1
1	1	1	2	3	4	2	4	3	3	4	5	5	3	6	7	7	7	7	6	3	6	6	6	6	5	6	6	6	3	6	6	4	6	4	5	0	0	3	4	4	2	3	3	1	5	3	1	1	2
3	3	3	3	3	2	3	3	3	4	3	3	3	4	6	6	6	7	5	6	2	4	4	3	4	4	4	4	5	4	4	3	3	3	3	3	0	0	6	5	6	5	6	6	3	2	3	2	3	3
2	2	1	1	2	5	3	4	4	3	5	5	5	5	7	7	5	7	7	7	7	6	2	6	6	6	6	6	6	6	6	6	2	6	5	4	0	0	7	1	2	2	1	1	1	1	6	7	6	2
2	3	2	2	3	2	2	2	2	3	3	3	2	2	5	6	6	6	6	6	6	6	5	6	6	3	2	6	6	4	6	1	4	2	5	3	0	0	3	4	4	5	5	4	3	3	3	3	3	3
4	4	2	3	1	1	1	1	4	2	4	2	5	5	6	6	1	7	6	6	7	6	6	6	6	6	6	6	1	5	6	4	5	6	4	2	0	0	1	1	3	1	3	1	7	6	7	4	4	3
2	2	2	2	2	3	2	3	4	2	3	2	3	2	7	7	7	7	7	7	7	6	6	6	6	6	5	6	6	3	4	6	3	6	5	5	0	0	4	2	2	1	2	1	5	7	2	4	4	2
2	1	1	1	2	2	3	2	2	3	4	2	3	5	5	6	6	5	6	6	4	6	6	6	6	6	6	6	1	1	6	6	6	1	5	6	0	0	5	3	3	3	3	3	1	1	2	3	3	1
4	3	2	2	3	3	3	3	3	3	4	4	3	3	6	6	6	6	6	6	2	4	4	3	4	4	4	3	4	4	4	3	4	4	3	3	0	1	5	5	5	5	4	5	3	3	3	2	4	3
3	2	2	2	4	4	3	4	2	4	5	4	5	2	6	6	6	6	6	3	2	6	6	6	6	6	5	6	5	4	6	5	4	3	5	4	0	0	3	1	1	5	3	2	3	2	1	3	3	4
2	2	1	1	3	3	4	2	5	3	4	4	5	2	6	6	6	7	6	7	7	4	4	6	6	6	6	6	6	3	4	4	4	6	6	3	0	0	3	3	5	3	1	3	2	7	5	2	1	1
1	1	1	1	2	2	3	2	2	4	4	3	2	2	7	7	7	7	7	7	5	6	1	6	6	6	6	1	6	2	6	6	1	1	5	2	0	0	4	2	3	1	1	1	3	6	7	1	2	1
2	2	3	2	4	4	3	5	3	3	4	4	2	3	6	7	6	7	7	6	4	6	6	6	5	6	6	6	5	4	6	6	6	5	6	5	0	0	5	2	3	4	4	3	1	2	5	1	1	1
3	2	2	2	2	4	2	2	3	3	4	3	4	4	3	5	5	6	7	5	5	4	3	6	6	6	4	4	4	3	5	6	4	4	3	5	0	0	4	3	4	1	1	1	1	6	2	5	1	7
2	3	2	2	3	3	3	3	2	3	3	3	3	2	6	7	6	7	7	7	6	6	6	6	5	6	6	6	6	6	6	6	6	5	4	4	0	0	3	3	3	3	5	4	2	3	2	2	2	2
3	5	3	3	1	1	1	1	1	1	3	1	1	1	4	6	4	1	4	2	1	6	6	6	5	4	5	6	6	5	6	6	6	1	5	2	0	0	7	7	7	3	6	5	6	6	6	1	2	5
4	3	2	2	4	4	2	4	3	3	4	3	4	5	6	6	6	5	6	6	4	3	3	5	5	5	5	5	2	4	5	5	4	5	5	2	0	0	5	6	5	5	6	4	2	4	2	2	3	3
1	1	1	1	3	4	3	3	3	4	3	4	4	4	7	7	7	7	7	7	1	5	6	6	6	6	6	6	6	6	6	6	6	4	5	6	0	0	5	4	5	3	3	4	2	3	2	2	1	1
2	2	2	2	3	4	2	3	2	3	4	3	3	3	6	7	7	5	6	6	6	5	6	6	6	6	6	6	4	5	6	6	6	6	5	2	0	0	2	2	2	1	1	1	3	7	6	3	2	2
2	2	3	2	3	4	4	2	2	3	3	2	2	2	2	6	2	2	1	2	5	4	5	6	6	5	5	4	5	4	5	6	3	1	6	6	0	0	5	6	6	2	3	2	6	6	6	6	5	5
2	3	2	2	2	3	2	4	2	3	2	3	4	2	6	6	6	7	7	6	5	6	5	6	5	5	5	6	6	5	6	6	6	5	5	3	0	0	4	4	2	3	5	2	2	2	3	2	2	1
1	1	1	1	5	5	5	5	1	5	5	5	3	5	2	4	7	7	7	7	7	6	1	6	6	6	4	6	2	2	6	6	6	6	6	6	0	0	7	7	7	7	1	1	7	7	7	7	7	5
2	3	2	2	3	3	2	1	2	2	4	2	5	5	7	6	3	7	7	7	7	6	6	6	5	5	5	6	6	3	5	6	5	4	6	4	0	0	4	4	3	1	1	1	3	4	1	5	4	2
2	4	3	2	3	4	1	2	4	4	5	4	5	5	7	7	6	7	7	6	5	6	6	6	5	6	5	5	5	4	5	6	4	4	4	6	0	0	2	6	2	2	3	2	3	5	2	6	2	1
2	2	2	2	3	3	2	2	2	3	4	3	4	2	7	7	7	7	7	7	5	6	6	6	5	5	5	6	6	5	6	6	6	6	5	5	0	0	4	3	3	3	3	3	1	5	3	2	1	2
4	4	3	3	2	2	1	1	3	2	4	3	3	3	5	6	6	6	6	6	4	5	4	5	4	2	3	6	3	4	6	6	2	5	6	6	0	0	4	3	3	1	3	4	5	7	5	4	3	1
2	3	2	2	1	2	2	1	1	2	2	1	3	1	7	7	7	7	7	7	7	6	5	6	6	5	6	6	6	5	6	6	5	5	4	5	0	0	4	2	2	1	3	4	2	4	5	3	4	2
3	4	3	3	1	1	2	2	2	2	4	2	2	2	6	6	6	5	6	6	6	6	5	5	2	2	4	1	2	1	6	2	2	2	3	5	0	0	3	1	1	5	6	5	4	3	4	4	4	3
3	4	4	4	2	2	2	2	3	3	4	3	3	2	4	5	6	4	6	4	4	5	6	6	6	5	5	6	6	5	6	6	5	5	5	5	0	0	4	5	4	2	5	3	2	5	3	2	2	1
3	3	2	1	4	3	4	4	4	5	5	2	5	4	7	7	7	7	6	7	2	5	6	5	2	6	4	6	4	4	6	2	2	6	6	2	0	0	3	5	1	4	1	3	3	5	3	2	2	2
3	2	2	2	3	5	2	3	4	4	4	4	5	5	6	6	7	7	7	2	7	6	6	6	6	6	6	6	5	6	6	5	6	6	4	3	0	0	5	6	7	1	1	1	5	6	7	1	2	2
2	3	2	2	3	3	2	4	2	3	4	3	4	2	7	7	7	7	7	7	5	6	6	6	6	6	6	6	6	6	6	6	6	6	4	3	0	0	4	3	4	3	3	4	2	5	2	1	1	2
1	1	1	1	4	5	2	3	3	5	3	5	3	2	7	7	7	7	7	6	7	6	5	6	5	5	6	6	6	4	6	4	6	5	5	6	0	0	3	4	3	1	2	1	2	4	3	4	1	1
1	2	1	1	3	3	3	3	3	4	4	3	3	2	7	7	7	7	7	6	7	5	6	6	6	6	5	6	6	4	6	6	5	2	5	5	0	0	4	3	4	1	1	1	1	4	4	1	1	2
2	2	1	1	3	3	2	2	2	3	5	4	3	3	6	6	6	7	7	7	5	6	4	6	6	4	5	5	6	4	6	6	3	6	5	6	0	1	2	3	3	1	1	1	3	6	3	2	1	1
2	2	2	2	4	4	5	4	4	4	4	2	4	4	6	6	6	6	6	6	6	5	4	5	6	5	6	6	6	5	5	6	4	5	6	2	0	0	4	1	1	4	1	4	1	1	1	1	1	1
1	1	1	1	4	4	4	2	2	5	4	5	5	2	7	7	7	7	7	7	7	6	6	6	6	6	6	6	6	6	6	6	6	6	4	5	0	0	1	6	4	1	1	1	1	7	2	1	1	1
3	4	2	3	1	1	1	2	3	3	3	2	4	2	6	5	7	7	3	4	7	5	5	5	2	4	2	3	1	5	6	4	2	3	3	4	0	0	4	4	5	1	1	2	3	4	3	1	1	1
2	1	1	1	5	5	3	4	3	4	5	2	5	1	7	6	5	7	7	7	7	6	6	6	6	6	5	6	6	4	6	6	6	6	5	3	0	1	2	1	2	1	1	1	1	3	2	1	1	2
1	2	1	2	3	4	3	3	3	5	5	4	4	2	7	7	7	7	7	7	7	6	6	6	6	6	6	6	6	5	6	6	6	5	3	5	0	0	2	2	1	1	1	1	2	4	3	4	1	2
2	3	3	3	3	3	2	2	2	3	3	3	2	1	7	6	7	7	7	7	7	6	6	6	6	6	6	6	6	3	6	6	6	1	1	5	0	0	1	1	3	1	1	1	1	1	2	1	1	1
2	2	2	2	3	3	3	3	3	4	4	4	3	2	5	4	5	7	7	5	7	6	4	6	4	4	6	6	6	5	6	6	6	3	3	4	0	0	4	1	3	1	1	1	1	3	2	3	1	1
3	3	2	3	2	2	2	3	2	3	3	3	3	2	6	6	6	6	7	6	7	6	6	6	6	6	5	6	6	5	6	6	6	6	4	5	0	0	2	2	2	2	2	1	2	2	5	2	2	2
1	1	1	1	3	4	2	2	2	3	3	4	3	3	7	7	7	7	7	7	2	6	6	6	6	1	6	6	6	6	6	6	6	3	5	5	0	0	4	3	4	1	3	1	3	2	3	2	1	1
1	1	1	1	5	4	4	5	4	5	4	4	5	5	7	7	7	7	7	7	5	5	5	6	6	6	6	5	3	4	6	6	5	6	5	6	0	0	1	1	1	1	1	5	2	3	5	2	1	3
2	1	1	1	2	3	3	3	3	3	5	4	3	4	7	7	7	7	7	5	7	6	6	6	5	5	6	6	6	3	6	1	5	5	2	5	0	0	2	1	2	1	1	1	1	5	5	4	2	1
4	3	1	1	2	2	2	1	2	2	3	3	4	3	4	1	3	3	4	4	3	6	5	6	5	5	6	6	5	4	6	5	5	4	5	4	0	0	5	1	1	1	1	3	1	7	5	2	1	1
2	3	1	2	2	2	3	2	3	3	3	3	4	4	6	7	7	7	6	7	7	6	6	6	5	5	5	6	6	5	6	6	6	6	4	2	0	1	2	4	1	1	1	1	5	6	2	2	2	1
4	3	2	2	2	2	1	2	1	3	3	3	4	1	7	7	7	7	7	7	7	4	2	2	6	5	4	6	6	2	6	6	5	1	3	4	0	0	4	2	4	1	2	1	2	6	2	3	1	1
1	1	1	1	5	5	2	4	3	4	5	5	5	4	7	7	7	7	7	7	7	6	6	6	6	5	6	6	6	6	6	6	6	6	4	6	0	0	4	4	2	1	1	1	1	4	3	1	1	1
2	2	1	2	2	3	3	2	2	3	4	3	4	2	7	7	7	7	7	7	5	6	6	6	6	6	6	6	6	4	6	6	5	6	2	3	0	0	3	5	4	1	1	1	1	4	4	3	2	1
2	1	2	1	2	2	2	2	2	3	4	3	4	3	6	7	7	5	7	6	3	6	1	6	6	4	1	6	6	6	6	6	5	1	5	5	0	0	3	5	5	1	1	1	1	4	3	2	2	2
2	1	1	1	5	4	4	2	3	4	4	4	4	4	7	7	7	7	7	7	7	6	6	6	6	6	5	6	6	6	6	5	6	6	3	5	0	0	1	1	1	1	1	2	1	1	3	1	1	2
3	3	2	2	2	3	2	2	3	3	4	2	2	1	7	7	7	7	7	7	7	6	6	6	6	6	6	6	6	5	6	6	6	5	4	4	0	0	4	1	7	1	1	1	1	7	4	1	1	1
2	1	1	1	5	5	2	3	2	5	4	4	4	1	7	7	7	7	7	7	7	6	6	6	6	6	6	6	6	2	6	6	6	3	5	6	0	0	2	3	1	1	1	1	1	3	1	2	1	2
1	1	1	1	4	4	3	5	3	4	5	4	5	5	6	7	7	7	7	1	3	5	5	6	6	6	6	6	6	4	6	6	6	2	5	6	0	0	1	2	1	1	1	1	6	4	6	4	2	1
1	1	2	1	4	5	1	1	4	4	5	3	5	4	7	7	7	7	6	7	7	5	5	6	6	6	5	5	6	4	6	6	5	6	4	5	0	0	3	1	2	1	1	1	6	3	2	2	1	1
1	1	1	1	4	4	2	3	2	5	5	5	4	5	6	6	6	7	7	6	7	6	5	6	6	6	6	6	6	5	6	6	5	4	5	5	0	1	1	1	5	1	1	1	1	4	4	1	1	1
3	4	2	2	2	2	3	2	2	3	4	2	4	2	7	7	7	7	7	4	6	4	4	4	4	2	3	4	3	4	4	4	4	6	4	5	0	1	4	3	2	3	1	2	1	1	2	3	2	1
2	1	1	2	4	4	2	2	3	4	4	4	3	2	6	7	6	7	6	7	7	6	6	6	6	6	6	6	6	6	6	6	6	6	4	5	0	0	2	1	1	1	1	1	2	2	6	1	1	1
3	4	2	2	2	4	2	2	1	4	4	3	2	2	6	6	6	7	7	7	7	5	6	6	5	5	6	5	5	2	5	6	5	5	6	5	0	0	2	5	3	1	2	1	3	1	2	1	1	2
2	2	1	2	2	2	2	2	3	3	2	1	2	2	7	7	7	7	6	7	7	6	6	6	6	6	6	6	6	4	6	6	3	3	3	2	0	0	4	4	4	1	1	1	1	6	4	1	1	1
1	1	1	1	3	4	3	2	2	4	4	4	4	3	6	7	6	7	7	6	5	5	5	6	5	5	4	5	5	5	5	6	5	2	2	5	0	0	3	3	1	1	1	2	2	2	2	1	1	1
2	2	2	2	3	3	2	3	3	4	3	2	5	2	6	6	7	7	7	7	6	6	6	6	6	5	6	4	6	3	4	6	3	5	3	4	0	1	3	1	3	1	2	1	3	5	6	1	1	3
2	3	2	2	3	3	2	3	5	3	4	4	5	4	7	7	7	7	7	7	5	4	5	6	6	6	6	6	6	4	6	6	5	1	5	5	0	0	2	1	1	1	1	1	1	1	2	3	1	1
4	3	2	2	1	2	1	2	3	3	4	2	4	1	7	7	7	7	7	7	6	6	6	6	6	6	6	6	6	4	6	6	5	6	4	5	0	0	3	3	4	1	1	1	4	5	4	1	1	1
2	2	1	2	2	3	3	2	3	2	3	2	3	1	5	6	6	6	6	4	6	6	2	5	6	6	5	5	4	4	6	6	3	5	5	6	0	0	3	1	4	1	1	4	1	3	6	1	1	2
2	2	2	1	2	3	2	3	2	3	4	2	4	4	5	5	6	4	6	5	6	6	1	6	5	6	5	5	4	2	5	6	4	1	3	5	0	0	4	3	5	1	2	1	2	3	3	2	1	2
1	3	4	2	3	3	3	3	3	4	4	4	5	2	7	5	6	7	7	7	5	6	6	6	6	6	5	6	6	5	6	6	5	5	2	4	0	0	1	1	1	1	6	3	1	2	5	1	1	1
2	2	2	2	4	4	5	4	4	3	4	4	5	5	7	7	7	7	7	7	1	6	6	6	6	6	6	6	6	5	6	6	6	6	2	4	0	0	1	2	1	4	4	4	1	7	1	3	1	1
3	3	2	2	3	3	2	3	3	3	3	3	4	4	7	6	7	6	7	6	7	6	5	6	6	6	6	6	6	6	6	6	2	6	3	5	0	0	1	1	1	1	1	1	2	4	3	2	2	1
4	3	2	2	2	1	1	1	2	3	4	2	2	1	7	7	7	7	7	7	7	4	5	6	6	6	5	5	5	4	5	6	1	1	3	2	0	0	3	2	3	1	1	1	1	6	3	1	1	2
1	2	1	1	3	4	2	3	3	4	4	4	4	3	7	7	7	7	7	7	7	6	6	6	6	6	6	6	6	6	6	6	6	6	4	4	0	0	1	1	1	1	1	2	2	2	6	1	2	2
2	2	2	2	3	3	3	3	2	3	3	3	4	4	7	7	7	7	7	7	7	6	6	6	6	5	6	6	6	4	6	6	3	1	5	3	0	0	1	1	1	1	1	1	1	2	1	1	1	1
2	2	2	1	4	4	3	4	3	4	4	4	4	2	1	1	1	1	1	1	1	4	1	6	3	3	2	3	6	1	2	6	2	1	5	5	0	0	2	1	2	1	1	2	2	3	3	2	3	3
4	3	2	2	2	3	2	2	3	3	4	3	5	3	6	7	6	6	7	6	6	5	5	6	6	6	6	6	4	5	6	6	4	6	6	6	0	1	4	1	4	1	1	1	4	6	4	1	1	1
1	1	1	1	2	2	3	3	3	4	5	5	5	2	7	7	7	7	7	7	7	6	6	6	6	1	5	6	6	4	6	6	4	1	6	6	0	0	2	1	1	1	1	1	1	2	1	1	1	1
1	1	1	1	3	4	3	3	3	4	4	4	5	3	7	7	7	7	7	7	5	6	6	6	6	5	6	6	6	5	6	6	5	6	6	3	0	1	4	2	2	1	2	2	2	5	6	1	1	1
2	2	1	1	2	3	3	4	2	2	4	4	4	3	7	7	7	7	7	7	7	5	6	6	5	5	5	6	6	5	6	5	5	1	4	4	0	0	1	1	1	1	1	1	4	3	2	2	2	2
3	2	2	3	2	3	2	3	2	3	3	4	5	5	6	6	6	7	7	7	4	5	2	6	4	4	4	5	5	3	4	6	4	1	4	5	0	0	3	1	3	1	1	1	3	5	3	1	1	2
3	3	2	2	2	3	3	4	3	4	5	2	5	1	6	7	6	7	7	7	4	6	4	4	5	3	6	6	4	2	4	6	5	4	4	4	0	0	2	3	3	1	1	2	2	3	1	2	3	1
1	1	1	1	5	5	3	3	4	5	5	5	4	2	7	7	7	7	7	7	7	6	6	6	6	6	3	5	6	4	6	4	5	6	5	5	0	0	1	5	3	1	1	1	3	4	3	3	1	1
1	1	1	1	5	5	4	3	3	5	5	5	4	3	6	6	6	7	7	7	7	6	6	6	6	6	6	6	6	4	6	6	4	3	6	6	0	0	1	1	1	1	1	1	1	1	1	1	1	1
2	3	1	2	3	3	3	5	2	4	4	2	4	3	7	7	1	7	6	7	7	5	5	6	6	6	6	6	6	4	6	6	1	6	5	6	0	0	2	1	1	1	1	1	1	1	2	2	1	2
2	2	2	1	3	4	3	2	4	4	5	4	5	3	7	5	7	7	7	7	7	6	1	6	5	4	2	6	5	4	6	6	2	1	5	6	0	0	2	2	1	1	1	1	1	5	5	1	1	1
2	1	2	1	2	3	1	3	3	3	3	3	4	3	6	6	6	6	7	7	6	6	6	6	6	6	6	6	6	3	6	6	2	6	5	2	0	0	4	1	2	1	1	1	2	3	2	1	1	1
1	1	1	1	5	5	3	3	3	5	5	5	3	3	7	7	7	7	7	7	5	6	3	6	6	6	6	6	6	4	6	6	3	3	5	5	0	0	3	3	3	6	5	7	1	1	1	2	4	5
3	4	3	2	1	2	2	2	1	2	2	1	2	1	6	6	6	7	7	7	7	5	2	6	6	6	5	3	6	2	6	6	2	1	3	4	0	0	4	6	6	1	1	1	3	5	4	1	1	2
2	2	2	1	3	4	3	3	2	5	5	4	4	3	7	7	7	6	7	3	7	5	6	6	6	6	6	5	4	4	6	6	5	6	3	5	0	0	5	4	3	4	4	4	1	3	4	2	2	2
3	4	3	3	2	2	3	3	3	3	3	3	4	3	4	4	6	6	5	4	5	5	3	4	6	5	3	4	1	4	4	2	1	3	6	5	0	0	3	3	6	3	3	6	2	2	4	1	2	2
1	2	1	1	4	4	2	5	3	5	5	4	3	1	4	7	7	7	7	1	7	6	1	6	5	1	5	6	1	5	1	5	1	1	6	3	0	0	7	3	3	4	7	5	1	1	1	1	1	1
1	2	2	1	4	4	4	5	4	4	5	5	5	4	6	6	6	7	7	7	6	6	6	6	6	6	6	6	6	6	6	6	6	6	6	5	0	0	3	3	4	4	5	4	1	1	1	1	1	4
2	2	2	2	3	3	3	3	3	4	4	4	4	2	6	6	5	7	7	6	5	6	4	4	4	5	4	5	6	4	5	5	5	4	4	4	0	0	4	5	3	3	3	3	4	3	4	2	2	3
2	3	3	2	3	3	2	2	4	3	4	3	5	5	6	6	6	6	7	6	5	6	6	4	6	3	6	6	6	6	6	6	5	6	4	6	0	0	3	5	4	3	3	3	3	4	5	5	5	2
3	3	2	2	2	3	2	2	2	3	3	3	3	1	6	6	6	7	6	6	4	5	3	4	5	4	4	4	4	5	5	6	5	5	3	4	0	0	5	5	4	3	1	3	2	5	4	1	1	5
5	2	2	2	2	3	2	2	3	2	1	1	4	2	6	5	7	6	7	6	4	6	2	6	6	6	6	6	6	5	6	6	3	6	5	5	0	0	3	5	4	4	6	4	3	7	6	4	4	4
3	4	3	3	2	3	3	3	2	2	4	2	2	2	5	5	5	6	6	6	6	6	6	6	5	3	5	5	6	5	5	6	6	4	5	5	0	0	6	3	6	5	7	6	2	3	3	1	2	2
1	1	1	1	1	1	5	1	5	1	1	3	2	2	6	7	7	7	7	7	1	2	2	2	3	3	2	6	2	1	2	1	3	2	4	4	0	0	6	1	7	4	6	7	1	1	1	2	1	1
2	2	1	1	3	3	1	3	3	3	3	2	2	3	5	7	6	7	7	7	5	5	3	6	6	6	6	5	6	5	6	6	3	2	2	4	0	0	4	4	4	1	1	1	3	7	7	1	1	1
1	2	1	2	3	3	2	2	2	3	4	3	2	2	7	6	7	6	6	6	6	5	4	5	4	4	4	3	4	4	4	4	4	4	4	4	0	0	4	4	4	4	5	4	2	5	4	3	4	4
2	1	1	2	4	4	5	5	3	4	3	4	2	2	6	7	7	6	7	6	3	6	4	5	5	6	2	5	6	4	6	5	4	6	5	4	0	0	5	1	7	4	1	7	5	1	7	1	1	1
3	4	3	3	2	2	4	2	4	2	3	2	4	4	6	6	6	6	4	6	7	5	5	6	5	5	3	3	5	3	6	5	2	1	5	2	0	0	2	2	4	1	1	1	2	6	2	3	3	5
4	3	3	3	2	2	1	1	2	2	3	3	4	1	6	6	6	4	5	5	5	4	3	4	4	4	4	4	4	4	4	5	3	4	3	3	0	0	4	3	4	3	3	3	3	3	3	4	4	4
1	2	2	2	4	3	2	4	2	2	4	4	4	3	7	7	5	6	7	7	4	6	5	4	6	5	5	5	5	5	5	6	5	4	6	6	0	0	6	7	5	6	5	5	2	1	2	2	2	2
2	1	1	1	3	3	2	3	2	3	5	4	4	1	6	5	6	7	6	7	2	6	6	5	6	5	5	6	4	5	5	6	6	5	6	6	0	0	3	2	3	1	2	4	4	3	5	2	3	3
2	2	1	1	3	3	3	3	2	3	3	2	4	2	7	6	7	7	6	6	5	6	4	6	5	5	6	3	4	2	4	3	2	6	4	5	0	0	4	5	4	1	2	3	3	4	3	3	1	2
1	3	2	2	2	2	3	2	3	3	3	3	2	5	6	4	6	7	7	7	4	6	6	6	6	6	6	6	6	4	6	6	4	1	6	6	0	0	7	7	4	7	7	1	5	1	4	1	2	4
3	3	2	2	3	4	3	3	3	4	4	4	4	4	7	7	7	7	7	7	2	6	5	6	6	6	6	6	6	5	6	6	5	5	6	6	0	0	5	5	4	4	5	4	3	4	4	3	2	1
2	3	1	2	2	2	2	1	1	2	3	2	1	1	6	7	6	6	6	6	7	6	2	6	2	6	4	1	2	1	5	5	3	6	6	6	0	0	5	7	7	3	1	1	3	4	1	7	7	3
2	2	2	2	3	3	3	3	2	4	4	4	5	2	7	6	7	7	7	6	6	6	5	6	6	6	6	6	5	3	6	6	4	3	4	3	0	1	4	5	4	3	2	2	2	4	3	3	2	2
2	1	1	2	4	4	3	3	3	4	4	5	2	2	6	4	6	5	6	6	4	5	5	6	5	5	6	6	5	4	6	6	6	5	5	4	0	1	5	5	6	1	4	3	4	2	4	2	2	1
1	1	1	1	3	4	4	4	4	5	5	5	4	4	7	7	7	7	7	7	7	5	5	6	6	5	6	6	6	5	6	6	5	6	4	6	0	0	3	1	4	1	1	1	4	5	6	1	1	4
1	1	1	1	4	4	4	5	4	4	5	4	5	5	7	7	7	5	7	7	6	6	6	6	5	3	6	5	6	5	6	5	5	6	4	5	0	0	1	2	2	7	5	1	1	1	7	6	2	7
3	3	2	2	3	3	3	2	2	4	4	3	3	2	3	4	3	4	5	6	2	5	4	3	4	5	5	5	4	5	5	5	4	3	5	3	0	1	4	2	5	5	2	6	4	2	6	2	1	2
4	1	1	1	1	2	2	1	2	2	2	1	2	2	7	7	7	7	7	7	6	6	4	6	4	4	5	6	4	4	6	6	1	6	6	1	0	0	1	4	6	1	2	1	2	4	4	4	3	4
2	1	2	2	2	2	4	5	4	5	5	5	5	4	6	6	6	7	3	7	5	6	6	6	6	5	6	6	6	4	6	5	3	6	6	6	0	0	3	3	3	3	3	3	4	5	5	4	5	1
2	2	2	2	2	3	2	2	3	2	3	2	4	2	7	7	7	7	7	7	5	6	1	6	6	6	6	6	6	5	6	6	3	6	4	6	0	0	5	3	4	1	1	1	3	7	2	1	1	2
1	1	1	1	4	5	3	5	5	5	5	5	5	1	7	7	7	7	7	7	5	6	6	6	6	6	6	6	6	6	6	6	5	6	5	4	0	0	2	7	7	6	7	6	1	1	1	3	1	1
2	2	2	2	3	3	2	5	3	3	4	3	2	1	7	7	7	7	7	7	7	6	6	6	5	3	6	3	6	6	6	6	6	6	3	4	0	0	5	1	4	1	1	4	1	4	2	3	5	1
2	2	2	2	2	2	2	2	3	2	3	3	3	3	6	6	6	6	6	6	6	6	6	4	6	6	5	5	6	6	5	5	4	6	5	6	0	2	5	4	5	3	5	3	4	4	4	2	3	3
3	3	3	3	2	2	2	2	2	4	5	3	3	3	6	6	7	7	7	6	7	6	6	6	5	4	4	6	6	5	6	6	4	6	4	3	0	0	4	4	4	3	4	1	2	4	3	2	2	3
2	3	2	2	3	3	2	3	3	4	4	4	3	3	6	7	6	7	7	5	5	6	6	6	3	3	6	6	4	5	6	6	6	6	5	4	0	0	4	4	4	6	3	5	1	4	4	1	1	2
4	5	4	4	1	2	2	3	2	2	3	3	2	2	6	6	6	6	6	6	1	2	3	1	3	1	1	6	6	2	6	6	1	1	3	1	0	0	6	7	7	4	4	6	5	5	2	2	4	2
4	4	2	3	2	2	4	2	3	3	4	2	2	4	7	7	7	7	6	7	7	5	1	1	6	6	5	4	3	5	6	6	5	6	5	5	0	1	2	2	3	4	1	2	4	4	2	7	1	2
2	1	1	2	3	4	3	2	3	5	5	3	4	4	4	6	5	7	4	4	6	6	4	6	6	6	6	5	6	3	6	6	5	6	2	6	0	0	5	1	3	6	4	6	2	3	2	2	2	1
2	3	2	2	1	2	4	1	4	3	3	3	3	2	7	7	7	7	7	7	7	6	6	6	6	6	6	6	6	6	6	6	5	6	5	5	0	0	4	4	4	1	1	1	4	5	4	3	2	2
4	4	2	3	1	1	1	1	1	2	2	1	3	1	7	7	7	7	7	7	7	6	6	6	6	6	6	6	6	6	6	6	6	6	3	5	0	0	4	4	2	4	4	4	4	4	4	4	4	4
3	4	3	3	3	3	4	3	4	3	5	2	4	2	7	7	7	7	7	7	2	4	3	6	2	4	5	5	6	3	4	5	4	4	6	5	0	1	5	6	4	4	4	5	3	4	4	3	3	3
2	1	1	1	4	5	4	4	3	4	5	5	4	2	5	5	5	4	4	6	4	4	5	5	3	4	3	5	4	5	4	5	3	5	5	5	0	0	5	4	5	5	4	5	4	3	3	4	3	4
3	2	2	2	2	3	3	3	3	3	4	3	5	3	7	6	7	7	6	6	3	6	6	6	6	4	6	6	6	5	6	6	6	6	5	6	0	0	4	3	6	1	1	2	2	5	5	2	1	1
2	2	1	2	3	3	2	4	2	4	4	4	3	4	6	6	7	6	7	6	3	6	5	5	5	5	6	5	6	5	5	4	5	5	5	5	0	0	5	6	4	3	7	3	3	4	3	1	1	1
2	1	1	1	2	3	3	3	4	4	4	4	5	2	7	7	7	7	5	7	5	6	6	6	6	3	6	6	6	6	6	5	6	6	5	6	0	0	4	6	5	3	3	3	2	3	4	1	1	1
3	2	2	2	4	3	3	2	2	3	3	3	3	3	7	7	6	6	7	6	4	6	4	5	4	5	5	6	5	4	6	6	6	5	3	5	0	0	5	4	4	4	3	4	2	2	2	2	1	2
2	2	1	1	2	3	2	2	2	3	4	3	2	2	6	2	5	5	6	6	6	4	6	6	4	4	4	6	6	4	6	6	4	6	5	5	0	1	7	7	7	1	6	5	7	7	7	7	7	3
2	3	2	2	3	3	1	3	3	3	4	2	3	4	7	6	7	6	7	6	7	6	6	5	5	3	4	6	6	5	6	6	6	6	5	5	0	2	3	5	4	1	1	1	3	6	5	3	2	1
4	4	3	3	2	2	1	1	1	2	4	3	4	1	5	4	3	2	7	6	2	5	1	6	6	6	1	6	1	1	1	6	1	1	4	3	0	0	4	1	3	1	7	3	1	7	3	2	2	1
4	6	4	4	2	1	2	1	2	2	2	1	2	2	6	6	6	6	6	5	4	4	2	4	4	4	4	4	4	4	5	6	1	4	6	6	0	0	3	4	5	3	3	3	5	5	5	1	1	1
3	3	2	3	3	3	2	3	4	2	3	3	2	2	7	7	6	7	6	6	6	6	6	6	6	5	5	6	5	4	6	6	5	6	4	5	0	0	4	2	3	3	5	3	2	3	3	4	2	2
3	3	2	2	2	3	2	2	1	3	4	3	5	1	1	1	1	1	1	2	2	4	6	6	6	6	5	6	6	2	6	6	4	6	4	5	0	0	3	3	4	2	5	2	1	4	4	1	1	1
1	1	1	1	5	5	3	4	4	5	5	5	5	5	7	7	7	7	7	7	7	6	6	6	6	6	6	6	6	6	6	6	6	6	5	5	0	0	2	3	3	1	1	1	2	2	4	1	1	1
3	2	2	2	2	2	4	4	2	3	4	4	5	5	7	7	7	7	7	7	5	6	5	6	6	6	5	6	4	4	6	6	2	6	5	6	1	2	3	3	3	1	2	2	1	4	3	1	1	1
2	2	2	4	4	4	2	2	3	4	5	4	1	4	6	6	7	6	6	6	4	6	5	6	6	6	6	6	6	5	6	6	5	5	5	5	0	0	4	4	2	1	1	1	1	3	2	1	2	1
2	2	2	2	3	3	2	4	5	3	4	2	5	5	7	7	7	7	7	7	7	6	5	6	5	4	4	5	6	3	4	6	4	5	4	5	0	1	1	1	1	1	1	1	4	1	4	1	1	1
2	2	2	2	2	2	2	1	4	2	3	2	2	2	6	6	7	7	7	7	5	6	1	6	6	2	6	6	6	2	6	6	3	6	5	3	0	0	2	2	2	1	2	3	1	6	2	1	1	1
2	2	1	1	3	4	3	3	2	4	5	4	4	2	6	6	6	4	4	5	7	6	4	6	6	6	6	5	5	4	5	6	3	1	4	6	0	1	3	1	2	3	2	4	1	2	2	1	2	1
2	3	2	2	2	2	1	2	3	2	3	2	5	1	7	7	7	7	7	7	7	6	6	6	6	6	6	5	6	1	6	6	3	6	4	3	0	1	1	1	1	1	1	1	1	3	2	1	1	1
2	2	2	2	2	3	2	3	2	3	3	3	3	3	7	7	7	7	7	7	7	4	5	5	5	3	5	5	5	3	5	5	4	5	3	4	0	0	4	2	3	1	1	3	2	2	2	2	2	2
4	4	2	3	2	2	2	2	2	3	5	4	4	1	7	7	7	7	7	7	7	6	4	6	6	3	5	6	6	3	6	6	3	3	5	3	0	0	2	1	2	1	1	1	2	6	6	2	2	1
2	2	2	2	3	3	3	3	2	4	4	4	4	4	7	7	7	7	7	7	7	4	5	5	6	6	6	6	6	5	6	6	1	6	3	5	0	0	3	4	2	2	2	1	1	2	1	3	3	2
2	1	2	2	3	3	3	3	3	4	3	4	5	4	7	7	7	7	7	7	7	5	3	6	6	5	6	5	5	3	5	6	3	5	3	5	0	1	1	1	1	1	1	2	2	3	2	1	1	1
2	1	1	1	4	4	2	3	2	4	5	4	5	5	6	6	6	6	6	6	7	6	5	6	6	6	6	6	6	5	6	6	5	6	6	5	0	0	6	1	1	1	4	1	1	4	1	1	1	4
1	1	1	1	4	5	4	4	4	5	5	5	5	3	7	7	2	6	7	7	7	6	6	4	4	6	5	6	5	2	6	6	4	6	6	5	0	0	1	1	1	1	1	2	1	4	3	1	1	1
1	1	1	1	4	5	2	5	2	5	5	5	4	4	1	1	3	1	2	1	7	6	5	5	6	6	6	6	6	4	6	6	4	3	5	6	0	0	3	3	1	1	1	1	1	5	5	2	1	1
3	3	2	2	2	3	2	3	2	4	5	5	4	2	7	6	7	7	7	7	6	6	6	6	6	5	5	5	4	4	4	5	5	4	5	5	0	0	4	2	4	1	1	1	2	5	4	1	1	1
2	2	2	2	2	2	2	2	3	3	3	4	3	3	4	7	4	7	7	7	4	5	6	6	5	5	5	6	6	5	6	6	5	6	6	6	0	0	1	2	1	1	1	1	1	5	5	3	1	1
1	1	1	1	3	4	3	3	4	5	5	4	5	5	6	6	6	6	7	7	7	6	6	6	5	3	5	6	6	4	6	6	3	1	5	6	0	0	2	1	1	1	1	1	1	3	1	2	1	1
2	2	2	2	2	3	3	3	2	2	3	3	4	3	6	5	6	7	6	6	7	6	5	6	6	6	5	6	5	6	6	6	3	5	5	3	0	1	2	3	2	3	1	2	2	3	3	2	1	1
2	2	1	2	2	3	2	3	2	3	5	3	3	1	4	4	5	6	5	4	7	4	6	4	4	2	4	6	3	5	6	6	3	6	3	6	0	1	4	1	1	1	1	1	1	3	5	2	1	1
2	2	1	2	3	3	3	3	4	4	4	4	4	3	7	7	5	7	7	7	6	3	6	6	6	5	5	4	6	3	6	6	1	5	3	5	0	0	3	2	4	1	1	1	3	3	3	2	1	1
1	1	1	1	4	5	3	3	2	4	5	4	3	3	6	6	6	6	7	6	6	6	6	6	3	2	5	6	6	6	6	6	2	6	5	5	0	0	3	4	4	1	1	1	4	3	3	1	1	1
3	3	2	3	3	3	2	3	3	2	4	2	3	2	6	6	7	6	6	6	4	5	3	4	5	5	4	3	6	4	4	5	4	4	5	5	0	0	3	2	1	1	6	1	2	3	1	3	3	2
2	2	1	1	3	3	2	2	2	2	4	3	3	4	6	6	6	6	6	6	6	5	5	5	5	5	5	5	5	5	5	5	4	1	5	4	0	0	3	2	2	1	2	2	2	6	4	2	2	2
1	1	1	1	5	4	4	5	2	4	5	4	4	4	3	5	6	7	4	4	3	6	5	6	6	6	5	5	6	5	5	6	4	4	5	6	0	0	2	2	3	1	1	1	1	5	4	2	1	1
2	3	2	2	2	2	2	2	1	2	1	1	2	3	5	6	5	7	6	6	6	4	3	6	6	6	5	3	5	2	4	6	1	4	5	6	0	0	4	2	4	2	1	1	2	5	5	1	1	2
1	1	1	1	3	3	3	2	2	4	4	4	3	2	7	6	6	7	7	7	7	6	2	6	6	6	5	5	3	3	6	6	3	6	5	2	0	1	1	1	1	1	1	1	1	2	2	1	1	1
3	3	2	2	3	3	5	2	3	4	5	4	4	4	5	6	6	6	7	6	6	6	6	6	6	6	5	5	6	6	6	6	6	6	3	2	0	0	4	1	3	1	1	1	1	2	7	1	1	1
3	1	1	3	2	2	2	2	2	2	3	3	5	1	6	7	7	7	7	7	5	5	2	6	5	6	6	4	6	3	5	6	3	6	5	2	0	0	3	3	3	1	1	3	3	3	2	1	1	3
4	2	1	1	2	3	2	3	2	4	4	3	5	1	7	7	7	7	7	7	4	6	6	6	6	6	6	6	6	5	6	6	6	6	1	4	0	0	3	1	3	3	3	1	1	5	4	1	1	1
2	2	2	2	3	3	4	3	4	4	5	4	5	5	7	7	7	7	7	7	7	6	1	6	6	6	6	6	6	6	6	6	3	1	5	5	0	2	1	1	1	1	1	1	1	1	3	1	1	1
2	2	2	2	2	3	2	2	4	3	4	3	4	4	7	7	7	6	7	6	5	6	4	6	5	1	5	5	6	3	4	6	3	6	4	3	0	1	5	2	4	2	1	2	2	2	1	1	1	1
2	2	1	1	4	4	3	4	3	3	5	5	4	1	6	6	6	3	7	3	5	6	2	6	5	5	6	6	6	2	6	1	6	6	6	5	0	0	2	3	1	1	1	3	2	3	3	2	3	2
3	2	2	2	3	3	4	3	4	3	3	3	3	5	5	7	6	6	6	7	5	6	6	6	6	6	5	6	6	4	6	6	4	5	5	3	0	0	2	2	2	1	1	1	3	4	6	1	1	1
1	1	1	1	4	4	2	3	2	5	5	5	5	5	7	7	7	7	7	7	7	6	6	6	6	4	6	6	6	5	6	6	6	3	5	5	0	0	5	1	3	1	1	1	1	2	1	1	1	1
1	1	1	1	2	2	3	3	3	3	3	2	4	4	7	7	7	7	7	7	5	6	6	6	6	5	6	6	6	6	6	6	6	6	4	3	0	0	3	1	5	1	1	4	1	2	6	2	1	1
2	3	2	1	2	4	2	3	3	3	3	3	5	2	7	7	7	7	7	7	7	6	6	6	4	2	5	6	6	4	6	6	5	5	4	6	0	1	3	4	4	1	1	1	3	1	2	1	1	1
1	1	1	1	5	5	2	2	4	4	5	5	4	5	7	7	7	7	7	7	7	6	5	6	6	6	6	6	6	5	6	6	6	6	4	5	0	0	2	1	1	1	1	4	1	3	4	4	1	1
4	3	2	3	1	1	1	1	3	3	3	3	2	1	5	7	6	7	7	5	7	6	2	5	1	1	3	6	3	2	6	3	1	1	5	6	0	1	4	2	4	1	1	1	1	6	3	1	1	1
2	2	2	1	4	4	3	3	3	4	5	4	5	5	7	6	7	7	7	6	5	6	6	6	6	5	6	6	4	3	6	6	3	3	4	6	0	0	3	3	3	3	3	3	2	3	2	2	1	2
2	1	1	1	3	4	4	4	5	5	4	5	4	3	6	6	7	7	7	7	6	6	3	6	6	6	6	2	6	3	4	6	3	1	5	2	0	0	4	2	1	2	2	3	2	2	3	3	2	2
1	1	1	1	4	4	3	3	3	4	5	4	3	3	7	7	7	7	7	7	4	6	6	6	6	6	6	6	6	6	6	6	6	6	4	5	0	0	3	2	5	1	1	1	1	2	3	1	1	1
3	2	3	3	2	3	2	1	2	2	3	2	3	2	6	6	6	7	6	6	6	6	3	6	4	1	4	5	1	2	6	6	6	3	6	6	0	0	1	3	1	7	1	1	1	1	1	4	1	1
2	2	1	2	3	4	2	4	3	4	4	3	4	4	7	7	7	7	7	7	6	5	5	6	5	2	6	3	6	1	3	6	4	1	5	6	0	1	2	1	4	1	1	1	2	5	5	1	1	1
2	1	1	1	4	4	4	4	3	4	5	5	5	5	7	6	7	7	7	7	7	6	6	6	5	1	6	6	6	1	6	6	6	6	5	5	0	0	1	1	2	1	1	1	1	3	1	1	1	1
2	2	2	2	2	2	1	2	2	3	4	4	3	3	7	7	7	7	7	7	4	6	6	6	6	3	6	4	6	3	6	6	3	6	6	4	0	0	2	1	3	1	1	1	1	6	1	2	1	2
2	1	1	1	5	5	3	5	4	5	4	5	5	3	7	7	7	7	7	7	7	6	6	6	5	6	5	6	6	4	6	6	6	6	3	5	0	0	4	1	1	1	1	1	1	1	1	1	1	1
3	3	2	2	2	3	2	3	2	4	4	3	4	4	7	7	7	7	7	7	7	4	5	6	6	2	5	5	6	2	6	6	4	6	6	5	0	0	2	2	1	1	1	1	2	3	2	1	1	1
2	1	1	1	4	5	4	5	5	4	5	5	5	2	7	7	7	7	7	1	6	6	3	6	6	6	6	6	6	2	6	6	1	6	2	6	2	-999	4	1	1	1	1	4	1	5	5	1	1	1
4	3	2	2	1	2	2	2	3	2	2	1	2	3	7	5	7	6	7	6	6	4	4	6	6	6	5	6	6	6	6	6	3	1	6	6	0	0	3	1	1	1	1	1	1	2	3	1	1	1
2	2	2	2	2	2	1	1	3	2	4	4	4	1	7	7	7	7	7	7	7	4	3	6	6	6	6	6	3	3	6	6	3	1	4	5	0	0	3	2	2	1	1	1	1	1	4	2	1	3
1	1	1	1	4	5	2	3	2	5	5	5	4	3	7	6	6	7	7	7	7	6	5	6	6	6	4	5	6	6	6	2	4	6	5	3	0	0	4	1	1	1	1	2	2	4	5	2	2	1
1	1	1	1	4	4	3	4	3	5	5	5	5	1	7	7	7	7	6	6	5	6	4	6	6	5	6	5	5	5	6	6	5	6	4	4	0	0	5	3	3	4	4	3	1	1	2	1	2	1
2	1	1	1	3	3	4	2	2	4	4	4	5	5	7	7	7	7	7	7	7	6	6	6	6	6	6	5	6	2	6	6	2	1	5	6	0	0	1	1	1	1	1	1	1	4	3	1	1	1
3	3	2	2	2	3	2	4	4	4	3	4	4	4	7	7	7	7	7	7	7	2	2	2	4	3	3	4	1	2	4	6	1	1	5	4	0	0	1	1	2	1	2	1	1	2	3	1	1	1
1	1	1	1	3	4	2	3	3	5	5	4	5	5	6	7	6	7	7	6	7	5	5	6	6	5	5	6	6	4	6	6	4	6	5	6	0	0	2	2	2	2	1	1	1	4	1	4	2	1
1	1	1	1	5	5	4	5	4	5	5	4	5	2	5	7	7	7	7	7	7	6	6	6	6	6	5	6	6	5	6	6	5	6	4	4	0	0	1	1	1	1	1	1	1	1	1	1	1	1
3	2	1	2	2	3	3	1	2	3	2	1	2	2	6	6	7	7	7	7	7	6	6	6	6	6	6	6	6	5	6	6	4	5	6	1	0	0	3	6	1	1	4	1	2	1	1	2	1	1
2	2	1	2	1	4	2	2	3	3	5	4	5	4	7	7	6	7	7	7	7	6	6	6	6	2	6	6	5	4	6	6	5	5	4	5	0	0	3	1	3	1	2	1	3	3	3	1	1	1
5	1	1	1	2	2	3	3	4	3	3	2	4	2	7	6	6	7	7	6	7	5	6	5	6	4	5	6	6	5	6	6	3	5	4	5	0	0	2	7	1	1	1	1	1	2	6	1	1	1
4	3	2	3	1	2	1	1	3	2	5	3	3	2	6	6	5	7	7	5	7	6	6	6	6	5	6	6	6	4	6	6	3	1	6	2	0	0	5	2	5	2	1	1	1	1	1	1	1	1
3	3	2	2	3	3	3	1	3	5	4	3	4	4	7	5	7	6	6	6	6	5	5	6	6	6	5	3	6	2	3	5	3	5	1	5	0	0	1	2	2	1	1	1	2	6	6	1	1	1
2	2	2	2	3	4	3	3	2	3	3	4	5	1	6	6	7	7	7	6	7	6	6	6	5	4	6	5	6	4	5	6	3	5	5	6	0	0	1	1	1	2	3	2	1	1	2	1	2	2
2	3	2	2	4	4	2	3	3	4	4	3	4	4	6	6	6	6	6	6	4	6	4	6	6	6	4	6	5	3	6	6	1	6	5	5	0	0	2	3	2	2	2	2	2	3	3	2	2	3
2	2	2	2	3	4	2	3	4	3	3	4	5	5	6	6	7	7	7	7	7	5	6	6	6	6	6	5	5	3	5	6	5	5	4	5	0	1	2	3	5	1	1	1	4	3	2	2	1	2
4	3	3	2	2	2	2	2	4	3	3	2	4	3	6	7	7	4	7	7	3	6	5	1	3	6	4	4	6	2	6	6	3	1	1	3	0	0	3	4	2	2	1	1	4	4	4	2	2	1
2	1	1	2	3	3	2	3	2	4	5	4	5	2	7	7	7	7	7	7	7	6	6	6	6	3	6	5	6	4	6	6	5	6	6	6	0	0	2	1	1	2	1	3	1	2	1	2	2	3
5	3	2	3	2	3	2	3	3	3	4	2	1	1	6	6	5	7	7	6	6	6	6	6	5	4	4	6	6	5	6	6	6	5	6	3	0	0	3	2	3	5	2	2	4	2	2	3	1	1
2	2	2	1	2	2	3	3	3	2	5	1	4	4	6	7	6	7	7	7	7	6	6	6	6	6	6	5	6	3	5	6	5	3	5	5	0	0	3	2	4	1	1	1	2	4	5	1	1	1
2	1	2	1	2	2	2	1	1	2	4	1	2	1	7	7	7	7	6	7	6	6	2	6	6	6	6	2	6	4	6	6	2	6	2	4	0	1	4	3	2	2	1	1	1	3	3	2	2	1
2	3	2	1	2	3	2	2	2	3	4	1	4	4	6	5	7	6	7	6	6	6	5	6	6	5	5	6	6	4	6	6	5	2	3	6	0	0	1	1	4	1	1	1	2	2	3	1	1	1
3	5	4	3	1	1	2	1	5	3	3	1	5	5	7	7	7	7	7	7	7	6	1	6	6	6	6	6	6	3	6	6	6	6	4	1	0	0	1	1	1	1	4	1	1	2	1	1	1	1
2	1	2	2	4	4	3	3	4	4	4	4	4	4	7	7	7	7	7	7	7	6	6	6	6	6	6	6	6	6	6	6	6	6	4	5	0	0	7	1	1	1	1	1	1	3	1	2	1	1
2	1	2	2	4	4	3	3	4	4	4	4	4	4	7	7	7	7	7	7	7	6	6	6	6	6	6	6	6	6	6	6	6	6	4	5	0	0	7	1	1	1	1	1	1	3	1	2	1	1
2	2	2	2	2	2	2	2	2	2	4	3	3	4	6	6	6	6	6	6	1	6	5	3	5	6	4	5	5	5	6	5	5	6	5	6	0	0	2	3	3	4	1	1	2	4	4	2	2	1
3	3	2	2	2	3	3	2	3	3	3	3	3	3	6	6	5	6	5	6	5	5	4	6	6	6	5	6	6	5	6	6	3	5	5	5	0	0	1	1	1	1	1	1	3	6	4	3	2	3
3	3	1	1	4	3	2	3	2	4	5	4	4	3	6	6	5	4	6	6	5	5	6	6	6	6	6	6	6	5	6	4	3	4	4	3	0	0	4	4	5	4	4	4	3	4	2	2	2	2
2	2	1	1	3	4	3	4	3	4	3	4	4	3	6	6	7	7	7	6	3	5	5	5	4	4	5	4	4	5	5	4	4	5	5	5	0	0	5	4	6	6	6	5	3	3	2	2	2	3
1	1	1	1	4	4	3	5	4	4	4	4	3	4	7	7	7	7	7	3	2	5	6	5	6	6	5	5	5	4	5	5	5	6	5	4	0	0	4	5	5	4	4	4	2	2	2	2	2	1
1	1	1	1	4	4	3	3	3	5	4	5	5	4	6	6	5	6	6	6	3	5	6	6	6	3	3	6	6	4	6	6	3	6	5	3	0	0	5	5	6	4	4	3	2	3	2	3	4	3
3	4	2	2	1	2	2	2	4	2	3	2	5	3	7	7	7	7	7	7	7	6	5	5	5	6	5	3	6	6	3	6	6	2	6	3	0	0	3	3	5	3	5	3	1	3	3	3	2	5
2	2	1	1	3	3	2	3	2	3	4	4	2	2	6	6	7	6	5	5	4	2	4	3	4	2	2	3	3	1	4	3	2	2	4	5	0	0	5	4	5	4	4	5	2	5	4	1	2	3
4	3	2	2	2	3	2	2	3	3	3	4	3	3	6	6	6	6	6	6	5	6	6	6	6	5	5	6	6	6	6	6	3	4	3	5	0	0	4	3	4	4	1	3	3	4	2	3	2	3
3	3	1	2	2	3	2	4	1	3	4	3	4	3	7	4	7	7	7	6	5	5	3	3	3	2	4	3	4	4	5	1	5	4	3	4	0	0	4	2	6	1	5	2	7	7	2	2	1	2
3	3	2	3	2	2	2	2	3	2	4	3	4	1	6	6	6	6	6	6	5	6	6	4	6	6	5	5	6	3	5	6	4	6	4	5	0	0	4	2	3	3	5	4	3	3	3	4	3	2
3	3	3	3	1	2	2	2	2	3	2	2	2	2	5	5	5	6	6	4	4	4	1	3	3	2	3	2	2	2	4	2	2	1	6	3	0	0	5	5	5	6	5	6	3	5	5	1	2	4
3	2	1	1	2	2	1	3	2	4	4	4	3	1	6	7	6	7	7	5	7	6	4	5	5	5	5	6	3	4	6	1	4	4	5	2	0	0	5	5	4	1	1	1	2	7	3	1	1	1
1	1	1	1	5	5	4	2	2	4	4	5	4	4	7	7	7	6	7	7	4	6	6	6	6	6	6	4	5	5	4	3	4	3	5	4	0	1	5	3	3	3	3	3	4	5	4	1	2	1
2	2	2	2	3	3	3	3	2	3	3	3	3	3	6	6	6	6	6	6	2	4	4	4	4	5	4	5	4	3	5	3	2	4	6	6	0	0	4	4	6	5	4	6	1	4	1	3	1	2
1	1	1	1	3	3	3	3	3	2	3	3	3	3	6	6	6	6	6	5	4	6	5	6	6	6	6	6	5	4	5	4	4	4	6	4	0	0	5	5	5	4	3	4	3	3	3	2	1	2
2	2	2	2	3	2	3	3	2	3	3	3	4	3	6	6	6	6	6	6	7	4	3	6	6	6	4	3	6	4	3	6	3	5	4	5	1	0	5	4	4	4	6	6	4	5	5	6	5	5
2	2	1	2	2	3	2	5	4	4	4	4	5	5	6	7	6	7	6	7	5	5	6	6	5	5	6	6	6	3	6	6	4	6	5	5	0	1	4	6	4	6	5	5	1	1	2	1	2	1
5	6	5	5	1	3	2	3	2	4	4	4	3	2	7	7	7	7	7	7	6	4	4	1	6	5	6	5	6	1	5	6	4	1	3	3	0	0	6	3	6	3	3	3	1	2	1	2	2	1
3	4	3	3	2	2	2	2	3	3	4	4	3	3	3	5	5	6	1	6	2	6	6	6	5	5	3	5	6	1	5	6	5	3	6	6	0	0	3	3	2	7	6	7	6	5	5	7	7	7
1	1	1	1	5	5	2	2	2	5	5	5	4	4	5	6	6	6	7	4	5	6	6	6	6	6	6	5	6	4	6	6	6	6	4	6	0	0	3	3	3	1	1	1	3	4	6	2	1	3
2	1	2	1	4	4	2	2	3	4	5	4	4	2	7	6	7	6	7	7	7	5	4	6	6	6	6	6	6	4	6	6	2	6	5	4	0	1	2	2	1	2	1	1	2	7	3	7	5	6
1	1	1	1	2	2	3	2	4	4	4	4	2	2	7	7	7	7	7	7	7	3	1	5	2	2	3	4	2	1	3	5	1	3	4	3	0	0	4	7	1	7	7	7	1	6	1	1	5	7
2	2	2	1	1	2	4	3	4	3	3	3	3	1	7	7	2	7	7	5	6	5	5	6	6	6	5	3	6	5	6	5	4	6	5	3	0	0	1	1	1	1	1	1	1	5	7	5	6	7
4	5	4	4	2	3	2	1	2	3	3	4	3	1	6	6	6	6	7	6	7	6	6	6	6	6	6	6	6	6	6	6	6	6	4	3	0	0	5	6	7	1	1	4	2	3	5	2	2	1
2	3	2	2	3	2	2	2	2	3	3	2	3	2	6	6	6	6	6	6	6	5	4	4	4	4	4	4	4	2	3	5	3	3	3	4	0	0	5	2	3	2	3	2	3	5	4	3	2	2
1	1	1	1	5	5	4	5	4	5	5	5	5	3	7	7	7	7	7	7	7	6	6	6	6	6	6	6	6	6	6	6	6	6	6	3	0	0	4	6	7	1	1	1	4	5	4	1	1	1
4	3	2	2	1	1	2	1	2	3	5	3	2	3	3	3	5	6	4	4	5	3	1	6	6	6	4	2	6	2	2	6	1	3	4	3	0	1	6	6	7	1	7	1	2	7	7	1	1	1
2	1	1	1	3	3	4	2	3	5	5	5	5	4	7	7	7	7	7	6	6	6	6	6	6	6	6	6	5	6	6	6	6	5	6	5	0	1	1	2	1	7	3	2	1	3	2	2	5	3
2	3	2	2	4	3	3	2	3	3	3	3	4	3	6	6	5	6	6	5	5	5	5	3	4	5	4	5	3	3	5	6	5	2	5	5	0	0	5	2	5	2	3	4	5	5	6	2	3	3
1	1	1	1	4	4	3	4	3	4	4	4	5	1	6	6	6	6	6	6	1	6	6	6	2	2	6	5	3	2	6	6	6	5	4	6	0	0	3	5	3	2	1	4	2	5	2	2	2	2
2	2	2	1	2	3	3	2	3	3	4	3	4	4	1	2	1	1	1	1	1	6	6	6	6	6	6	6	6	4	6	6	6	6	4	5	0	0	5	4	6	1	1	1	2	6	6	1	1	1
1	1	1	1	5	5	5	5	5	5	5	5	5	5	7	7	7	7	7	7	5	6	6	6	6	6	6	6	6	6	6	6	6	6	5	6	0	0	3	4	3	7	3	7	1	1	1	1	1	1
3	4	4	4	1	1	2	2	3	2	3	3	3	2	6	6	6	6	6	6	4	6	1	5	6	6	5	5	6	3	5	6	6	5	4	5	0	0	4	3	4	2	2	2	3	3	5	1	1	1
2	3	2	2	2	2	2	2	3	3	3	2	3	2	5	6	6	6	6	5	7	5	5	6	5	5	4	6	4	4	6	6	3	6	6	5	0	1	5	6	2	1	2	1	3	6	7	2	2	2
2	2	2	2	2	2	2	1	2	3	3	3	3	3	7	7	7	7	7	7	6	6	1	5	6	4	6	4	4	4	6	4	2	3	4	4	0	0	5	6	6	1	2	1	5	5	6	1	1	2
2	1	2	1	4	5	3	3	4	4	5	4	3	3	6	5	6	6	3	6	3	5	4	3	2	3	3	5	1	5	5	1	3	1	6	6	0	0	6	6	7	4	4	3	1	5	2	1	5	2
3	2	2	2	2	3	2	2	3	4	4	3	4	2	6	5	7	7	7	6	5	5	5	6	5	5	5	4	5	4	4	6	5	5	3	4	0	1	3	2	2	2	5	3	3	3	2	4	5	3
1	1	1	1	4	4	4	4	4	3	5	4	5	5	4	6	7	7	6	6	5	6	5	5	6	6	6	6	6	5	6	4	4	5	5	6	0	0	5	6	6	3	6	3	4	2	2	1	1	2
2	3	2	2	2	3	2	1	2	2	4	2	2	2	4	5	6	7	5	5	5	6	4	6	5	6	4	6	6	3	6	6	4	6	5	2	0	0	7	7	7	1	1	1	7	7	7	1	1	1
2	2	2	2	2	2	3	2	3	3	3	3	3	2	5	6	6	7	7	7	4	6	4	6	6	6	5	5	6	5	5	6	3	1	4	6	0	0	7	6	6	4	7	7	5	4	6	2	2	5
1	1	2	1	4	5	2	2	3	4	5	4	3	3	7	6	7	7	7	6	6	6	1	6	6	6	5	6	6	4	6	6	4	2	4	5	0	1	3	4	2	5	6	3	1	3	1	2	3	5
2	1	1	1	4	5	4	4	4	5	5	5	4	4	6	7	6	6	7	7	4	6	4	6	6	6	6	6	4	5	6	5	5	5	6	5	0	0	4	3	3	7	6	4	2	2	2	1	2	3
1	1	1	1	4	4	3	3	3	4	4	4	5	4	7	7	7	7	7	7	7	6	2	6	6	6	6	6	6	6	6	6	6	6	6	6	0	0	4	2	4	2	4	4	2	3	3	1	1	5
3	3	2	3	3	2	3	3	3	3	4	3	2	4	6	6	5	6	6	6	4	5	4	5	5	4	3	5	5	3	5	5	3	2	4	5	0	1	4	4	4	4	4	4	2	2	2	2	2	3
3	3	1	2	1	2	2	2	2	4	4	5	3	3	6	5	6	7	7	7	4	4	5	6	4	4	6	5	3	4	6	4	3	5	5	1	0	0	5	4	3	1	2	4	2	3	3	2	2	3
2	2	1	1	3	3	1	3	2	4	5	2	4	1	3	3	5	7	6	6	5	6	6	6	3	2	2	6	2	6	6	6	4	6	5	5	0	1	3	2	3	1	4	1	1	4	1	1	4	6
1	2	1	1	5	5	4	3	3	5	5	5	4	5	6	5	6	7	7	6	5	6	5	6	5	2	5	6	6	5	6	6	2	3	4	5	0	1	5	5	1	6	3	6	2	3	1	7	5	1
4	4	5	4	2	2	1	3	3	2	2	2	3	2	6	6	7	6	7	6	5	4	2	4	4	3	4	3	3	3	3	5	2	1	4	5	0	0	4	3	3	3	1	3	2	3	1	4	4	4
2	3	5	4	3	4	4	3	3	3	3	3	4	4	6	6	6	6	6	6	4	6	6	6	1	2	3	6	4	3	6	5	6	6	5	5	0	1	5	7	7	1	3	1	5	7	7	1	1	2
3	3	2	2	3	2	1	3	3	2	3	2	4	2	7	7	7	7	6	7	6	6	6	6	5	6	6	5	5	3	5	6	4	4	6	5	0	1	3	3	4	1	1	1	3	7	7	4	2	2
3	4	1	2	2	2	2	2	2	3	4	3	4	2	6	6	6	6	6	5	6	6	6	6	6	6	6	6	6	3	6	6	4	1	4	2	0	0	5	7	4	1	1	2	7	2	5	2	3	2
3	3	1	2	2	3	3	2	2	3	4	4	4	2	5	6	3	6	4	6	5	6	6	6	6	4	6	5	3	3	6	6	3	6	4	5	0	0	4	4	4	3	3	3	3	3	4	4	4	2
3	3	2	2	3	3	3	3	3	3	4	3	4	2	6	6	5	6	6	5	7	6	4	5	6	5	6	6	5	4	6	6	4	5	5	6	0	0	6	4	4	1	2	2	5	6	6	3	3	2
3	3	2	2	3	3	2	2	3	3	4	4	5	4	6	6	7	7	6	7	7	6	5	6	2	2	3	5	5	4	5	6	3	5	2	4	0	0	3	3	3	1	2	2	3	5	6	3	1	1
2	3	2	2	3	3	2	1	1	4	5	4	5	2	6	7	7	7	7	7	6	6	6	5	6	6	6	5	6	3	6	6	6	1	4	5	0	0	2	5	2	3	1	3	1	4	2	4	4	2
3	3	2	2	2	2	2	1	2	3	3	2	2	2	7	7	7	7	7	7	1	6	6	6	6	6	6	6	6	4	6	6	5	5	6	1	0	1	5	1	1	2	4	6	7	7	3	3	3	2
2	1	1	1	4	4	3	4	3	3	4	4	5	3	6	6	6	6	6	7	6	6	5	5	5	5	5	5	4	3	5	5	5	5	5	6	0	1	4	2	5	2	2	2	2	4	3	3	2	3
1	1	2	1	3	4	4	1	2	4	4	4	4	5	5	6	7	7	7	7	4	6	6	6	6	6	4	6	1	6	5	5	3	4	5	3	0	0	5	6	7	5	3	4	1	1	2	1	1	2
2	2	1	2	3	3	2	4	2	3	4	4	3	4	6	7	7	6	7	7	6	5	4	6	5	2	5	5	4	1	6	6	4	5	5	6	0	0	2	4	6	1	1	1	2	6	5	1	1	1
3	3	2	3	3	2	2	2	2	2	4	3	4	2	7	6	7	6	7	6	3	4	3	3	3	4	2	4	3	2	3	4	4	5	4	5	0	0	4	5	5	5	7	5	3	2	4	2	2	2
1	2	1	1	3	4	3	2	3	3	5	5	4	3	7	7	7	7	7	3	5	6	6	6	6	6	6	6	6	5	6	6	5	5	6	3	0	0	1	1	3	1	6	1	6	4	4	5	4	7
2	3	2	2	3	3	3	4	3	4	4	4	5	2	7	7	6	7	6	7	7	5	6	6	6	4	6	5	6	5	6	6	3	6	5	4	0	0	5	2	3	1	2	1	3	3	7	2	2	2
2	1	2	2	4	4	3	3	3	4	4	5	4	3	7	7	7	7	7	7	7	6	3	6	6	6	6	6	6	5	6	6	2	6	4	5	0	0	2	3	4	1	1	2	3	5	6	1	1	2
2	1	1	3	2	3	2	2	1	4	5	1	2	4	3	6	4	7	7	7	4	6	3	6	6	4	4	6	6	5	6	6	5	6	5	6	0	0	2	4	4	4	5	5	3	3	5	5	2	5
2	2	2	1	3	4	4	4	4	3	5	4	4	3	6	7	6	6	7	1	7	6	1	6	6	3	5	5	6	4	5	6	4	1	4	6	0	0	2	2	2	1	1	1	4	7	7	5	2	1
1	2	1	1	5	5	2	5	3	4	4	4	3	3	7	7	7	7	7	6	7	5	5	6	6	6	5	6	6	5	5	6	6	5	5	5	0	0	5	2	3	4	5	4	1	4	4	2	3	3
1	2	1	2	3	3	2	2	3	4	5	4	5	3	6	6	6	6	7	6	7	6	5	5	3	4	4	5	6	4	5	6	2	5	3	4	0	0	5	1	6	1	2	1	4	3	7	2	2	2
2	2	1	2	3	3	5	2	2	3	3	2	4	4	7	7	5	6	5	6	3	6	6	6	6	6	6	6	6	6	6	6	5	6	4	4	0	0	4	2	3	1	3	2	2	2	2	2	4	6
3	2	2	2	2	2	1	5	5	2	4	2	5	4	6	6	5	7	6	7	5	6	6	6	6	6	6	6	6	6	6	6	6	5	4	5	1	1	4	3	4	4	4	4	1	2	2	2	1	2
4	4	3	2	2	1	2	2	3	2	3	1	3	3	5	6	5	6	6	5	6	4	1	4	2	4	3	1	1	2	6	6	1	1	3	6	0	0	3	4	3	2	5	5	2	3	2	3	2	3
2	2	1	2	3	3	2	2	2	4	4	3	5	2	7	7	7	7	7	7	5	6	6	6	6	6	5	4	3	4	4	6	1	4	6	6	0	0	3	6	4	1	1	1	4	5	5	1	1	1
3	2	4	3	2	3	3	2	4	3	4	3	4	2	7	7	7	7	7	7	6	5	6	6	6	6	5	6	6	5	5	6	6	6	5	1	0	0	3	2	5	4	4	4	1	2	6	3	4	4
2	2	1	1	3	4	2	3	3	4	5	5	4	4	7	7	7	7	7	7	7	6	5	5	6	6	6	6	5	4	6	6	4	2	5	4	0	0	4	2	4	1	1	3	2	5	6	2	1	1
3	2	2	2	3	3	2	3	2	4	4	4	4	4	4	4	6	6	6	6	5	5	4	6	4	2	6	6	5	3	6	6	4	6	5	2	0	0	3	3	4	2	1	2	3	5	4	2	3	1
2	2	1	1	3	3	2	2	2	4	5	4	3	5	7	6	6	7	7	7	7	6	6	6	6	6	6	6	6	5	6	6	6	1	6	6	0	2	1	2	1	3	1	1	1	4	1	2	1	2
1	1	1	1	5	5	3	4	3	5	5	5	5	2	7	7	7	7	7	7	7	6	6	6	6	6	6	6	6	6	6	6	4	6	5	2	0	0	2	1	4	1	1	1	1	1	5	1	1	1
2	1	1	1	4	4	2	3	4	4	5	5	4	4	6	6	6	7	7	6	7	6	6	6	6	2	5	4	6	4	6	6	2	6	5	3	0	2	1	1	2	1	1	1	1	1	2	1	1	1
1	1	1	1	5	5	5	5	3	4	5	5	3	5	7	7	5	7	7	7	4	6	4	6	6	6	6	6	6	4	6	6	3	1	3	5	0	1	4	3	3	3	1	3	1	4	4	1	1	1
1	1	1	1	3	3	3	3	2	3	3	3	4	5	5	5	5	7	5	7	7	4	1	6	6	1	6	4	6	3	6	6	1	1	3	3	0	0	1	1	1	1	4	1	1	1	1	1	1	1
1	1	1	1	3	4	3	5	4	4	5	5	4	5	7	7	7	7	7	7	7	6	1	6	6	6	6	5	6	2	6	6	1	1	6	5	0	1	1	1	2	1	1	1	1	4	1	1	1	1
1	1	1	1	4	4	4	4	3	4	4	4	4	2	7	7	7	7	7	7	7	6	6	5	5	5	5	6	6	5	5	5	5	5	5	5	0	0	3	5	2	1	1	1	3	2	3	2	3	2
3	3	2	2	3	3	3	3	2	3	3	3	5	2	6	7	7	7	7	7	7	6	6	6	6	6	6	5	6	4	6	6	4	3	6	5	0	0	2	1	1	1	1	1	1	4	2	2	1	6
2	2	1	1	3	4	2	4	2	3	3	3	2	2	7	6	7	7	6	7	6	4	6	6	6	6	6	4	6	4	6	6	4	6	5	4	0	0	2	2	2	4	4	4	1	1	2	2	2	2
2	3	2	2	2	1	1	1	4	2	5	3	5	5	5	5	5	7	7	7	7	6	4	6	6	6	6	6	6	5	6	1	3	3	6	5	0	0	3	1	1	1	1	1	1	3	3	1	1	1
2	3	1	2	3	4	3	4	3	3	4	3	3	4	7	7	6	7	7	7	4	4	2	6	6	4	5	4	6	3	5	5	1	3	5	5	0	0	2	6	3	2	1	1	2	2	4	1	2	2
2	2	1	2	3	3	3	2	3	4	4	3	4	2	5	6	6	6	5	4	5	5	4	5	4	2	3	5	2	4	5	6	4	2	5	4	0	0	4	2	2	1	1	1	6	5	2	1	1	1
2	1	2	2	3	4	3	3	3	4	4	4	5	4	6	6	7	7	7	6	7	6	6	6	6	6	6	5	6	4	5	6	5	5	4	5	0	1	1	6	5	2	1	1	3	3	3	1	1	1
3	3	1	2	1	2	2	1	2	4	4	2	4	3	6	6	7	6	7	7	4	6	5	6	5	4	5	2	6	3	5	6	1	1	3	4	1	1	2	3	4	1	1	1	3	3	3	2	1	1
3	3	2	2	2	3	2	2	3	3	3	3	3	1	6	7	6	6	7	6	6	6	3	5	6	6	5	6	4	3	5	5	4	4	3	4	0	0	3	2	3	2	1	2	2	3	4	3	3	1
2	3	2	2	4	4	4	4	3	4	5	4	4	3	7	6	7	6	7	6	6	6	6	6	6	5	4	3	6	2	6	5	5	6	5	6	0	0	4	7	3	1	1	1	1	4	1	2	1	1
2	2	1	1	3	2	3	3	1	4	4	5	2	3	6	6	7	7	7	5	6	5	6	6	6	2	4	5	4	4	6	6	6	5	3	5	0	0	3	4	1	2	1	1	3	6	1	3	3	2
3	2	2	2	3	4	5	4	4	4	4	4	3	5	4	4	3	4	3	4	3	5	6	4	3	2	4	6	6	1	6	6	3	2	6	5	0	0	3	1	2	1	1	1	2	3	3	1	1	1
1	1	1	1	3	3	2	2	3	4	5	4	4	3	6	6	6	7	7	6	5	6	5	4	5	1	3	6	6	2	6	2	2	4	5	4	0	1	4	3	2	1	2	1	3	5	2	3	1	1
2	1	2	1	2	2	2	1	4	4	5	4	5	2	7	7	7	7	6	6	7	6	1	6	5	5	4	6	6	3	5	6	2	1	5	5	0	0	2	2	1	1	1	1	2	3	4	3	1	1
2	1	2	2	3	4	2	2	2	4	4	3	2	3	7	7	7	7	6	7	7	6	6	6	6	6	6	6	6	6	6	6	6	6	5	3	0	0	1	4	2	6	1	4	2	1	1	2	3	3
1	1	1	1	5	5	2	5	2	5	5	5	5	3	6	7	7	7	7	7	7	6	6	6	6	6	6	6	6	5	6	6	5	6	6	6	0	0	1	1	1	1	1	1	1	1	1	3	1	1
1	3	1	1	2	2	2	1	2	1	3	2	1	3	6	6	5	6	3	5	3	6	5	6	2	2	3	6	6	5	6	6	3	2	6	3	0	0	6	4	5	1	1	1	3	2	2	1	1	1
2	1	2	2	3	4	2	3	2	4	3	3	3	4	7	6	5	7	7	7	7	3	2	6	6	6	5	5	6	2	5	6	3	1	5	6	0	0	4	4	1	1	1	1	2	2	3	4	1	1
1	1	1	1	5	5	5	5	2	5	5	5	5	2	7	7	7	7	7	7	7	6	6	6	6	6	6	6	6	3	6	6	6	1	5	6	0	0	1	5	1	1	1	1	1	3	1	2	1	1
1	1	1	1	1	3	1	2	1	3	5	4	2	1	7	7	6	7	7	7	4	4	3	6	3	2	6	6	6	5	6	6	2	4	4	2	0	0	2	4	4	1	1	3	3	4	2	1	1	2
1	2	1	1	4	3	4	4	5	3	4	4	5	5	7	7	7	7	7	6	7	6	3	6	6	6	6	2	2	2	6	6	2	6	5	5	0	0	5	1	4	2	1	1	2	3	3	3	1	2
1	2	1	1	3	4	2	4	4	3	5	5	5	5	7	7	7	7	7	7	7	5	4	4	6	3	4	4	5	4	5	5	5	6	5	5	0	0	2	1	4	1	1	1	1	5	6	2	1	1
2	3	2	2	1	2	2	4	2	3	5	4	3	3	7	7	7	7	7	7	7	5	3	6	6	6	4	4	6	4	6	6	2	6	5	5	0	2	1	1	3	1	1	5	1	3	3	2	1	1
1	3	2	2	2	2	2	2	1	2	4	3	4	3	6	6	6	7	6	6	6	6	6	6	3	4	6	5	6	2	6	6	4	6	4	3	0	0	4	2	4	1	2	1	2	3	5	2	1	2
2	1	1	1	2	2	2	2	1	3	4	2	3	1	6	7	6	7	7	6	5	5	4	6	5	2	3	6	6	4	6	6	3	4	5	5	0	0	2	6	3	1	1	1	1	4	5	1	2	1
3	2	1	2	3	3	2	2	3	4	4	4	5	5	7	7	7	7	7	6	7	5	5	6	6	6	5	5	6	4	6	6	4	6	5	4	0	1	1	1	3	1	5	1	1	3	4	1	1	1
2	2	2	2	3	3	3	4	5	4	3	4	5	4	6	6	5	5	5	3	6	5	4	6	6	6	5	4	6	2	4	6	3	3	6	5	0	0	5	4	4	1	1	1	2	5	2	1	2	2
1	1	1	1	5	4	4	5	3	4	5	3	4	1	7	7	7	7	7	7	7	4	3	6	4	5	4	5	6	3	5	1	5	5	5	5	0	0	1	1	1	1	1	1	1	1	2	1	1	1
2	2	2	2	3	3	2	3	2	3	4	3	2	4	7	7	7	4	7	3	6	6	6	6	5	5	6	6	6	6	6	6	5	6	4	4	0	0	2	3	4	1	1	2	3	4	2	1	1	1
2	1	1	1	4	5	2	3	4	5	5	5	5	5	6	6	7	7	7	6	7	6	6	6	6	6	6	6	6	3	6	6	6	1	3	5	0	1	1	1	1	1	1	4	1	1	1	1	1	1
2	2	1	2	3	3	2	3	2	4	5	5	4	2	7	7	7	7	7	7	7	6	6	6	6	6	6	5	6	4	6	6	4	6	5	5	0	0	2	1	2	3	3	4	1	3	3	3	2	2
1	1	1	1	2	3	2	2	5	4	5	4	4	4	7	7	7	7	7	7	7	6	2	6	6	4	6	6	6	6	6	6	5	6	4	5	0	0	5	3	3	1	1	1	2	5	5	1	1	1
2	2	2	2	3	3	3	2	3	3	3	3	4	4	1	6	1	7	7	7	4	6	6	6	4	4	6	6	6	6	6	6	5	6	5	6	2	2	2	1	3	1	1	1	4	6	5	2	1	1
2	1	1	1	2	2	1	1	3	2	1	1	4	4	7	7	7	7	7	7	5	5	3	6	2	1	2	6	1	2	5	6	5	6	5	3	0	0	1	2	1	1	1	1	1	7	1	1	2	1
2	2	2	2	4	4	3	5	4	4	4	4	5	5	6	7	7	7	7	7	7	6	6	6	5	6	4	5	6	3	6	6	5	4	5	6	0	0	4	1	3	1	1	1	1	6	4	1	1	1
1	1	1	1	4	4	2	4	3	4	5	4	5	5	7	7	7	7	7	7	7	6	6	6	5	2	5	5	6	3	6	6	6	3	4	5	0	1	2	2	3	1	2	1	1	5	3	1	1	1
2	2	2	2	4	4	2	4	3	4	4	3	3	2	6	6	6	7	6	5	6	5	1	6	6	6	6	6	6	3	6	6	5	1	4	4	0	0	4	7	2	1	1	1	2	2	4	1	1	1
4	3	3	3	2	2	2	1	4	2	3	2	4	2	6	6	6	6	6	7	6	5	5	6	4	4	4	6	6	3	6	6	3	1	5	5	0	1	2	1	2	1	1	1	1	2	1	1	1	1
2	2	2	2	3	4	2	3	3	3	4	4	3	4	7	7	7	7	7	7	7	6	6	6	6	5	6	6	6	4	6	6	5	6	4	5	0	0	4	2	1	1	1	1	1	5	3	1	1	1
5	2	1	2	3	3	2	4	4	4	5	3	5	4	7	7	6	7	6	7	7	6	6	6	6	6	6	6	6	5	6	6	5	6	4	5	0	1	4	3	2	2	6	2	1	1	1	4	2	1
1	1	1	1	3	4	4	3	2	5	5	4	5	3	7	7	7	7	7	7	7	6	6	6	4	6	6	6	6	2	6	6	6	6	5	6	1	1	1	1	1	1	1	3	1	1	1	1	1	1
2	2	1	1	3	3	2	2	2	3	4	3	3	4	6	6	6	6	7	7	7	6	4	6	6	6	5	6	6	4	6	6	3	6	5	4	0	0	3	5	6	1	1	1	1	6	2	1	1	1
2	3	2	2	2	3	3	3	4	4	4	4	5	5	7	6	7	7	7	6	5	6	6	6	5	5	5	5	6	5	5	6	5	5	5	5	0	0	3	4	4	1	1	1	2	3	3	2	2	1
1	1	1	1	4	4	4	5	4	4	4	3	4	5	3	3	3	7	4	5	7	5	4	2	5	4	4	5	2	2	5	5	1	1	6	3	0	0	3	5	3	1	1	2	1	3	3	1	1	1
3	3	3	2	2	2	2	1	2	2	3	2	4	3	7	7	7	7	6	6	7	3	4	6	4	6	5	6	5	2	5	6	2	1	6	5	0	1	1	3	1	1	1	2	1	1	1	1	1	2
3	2	2	2	3	3	3	3	3	3	4	4	5	5	7	7	6	7	7	7	7	5	1	5	4	4	1	5	3	1	6	6	2	1	4	6	0	0	3	2	4	1	1	1	2	6	5	1	1	1
4	3	2	2	1	1	1	3	4	4	4	3	5	2	6	6	6	6	6	6	6	6	6	6	6	6	6	6	6	3	6	6	1	6	5	6	0	0	2	2	2	1	1	1	1	2	3	1	1	1
1	1	1	1	3	3	2	2	2	4	5	5	4	4	7	7	7	7	7	7	7	6	3	6	6	6	6	5	6	4	6	6	4	6	6	6	0	0	2	5	3	1	2	1	2	2	2	2	2	1
4	3	2	2	2	2	2	3	3	2	2	3	4	3	7	7	7	7	7	7	7	5	2	6	5	5	6	4	6	3	3	6	2	4	3	4	0	0	3	3	3	1	1	1	1	3	3	1	3	1
1	2	1	1	4	5	3	5	5	4	4	3	5	4	7	7	6	7	7	6	7	4	5	4	4	6	6	6	6	5	5	6	5	6	5	6	2	2	1	2	3	3	3	3	1	1	2	3	2	2
2	1	1	1	4	5	3	4	2	5	5	5	4	5	7	7	7	7	7	1	7	6	6	6	6	6	6	4	5	5	6	5	6	6	5	6	0	0	3	1	3	3	1	1	1	7	5	1	1	1
1	1	1	1	4	5	5	5	4	3	5	3	5	5	7	7	7	7	6	7	7	6	3	6	6	6	6	6	6	5	6	6	5	6	3	4	0	0	1	3	4	1	1	1	3	6	6	1	1	1
2	3	1	1	2	3	5	2	3	5	5	5	5	5	7	7	7	7	7	7	7	6	6	6	6	6	6	6	6	6	6	6	5	1	5	6	0	0	1	1	1	1	1	1	1	1	1	1	1	1
3	2	2	2	2	3	1	4	4	3	3	2	5	4	6	6	6	7	7	7	7	5	1	6	6	6	6	6	6	4	6	6	1	6	6	5	0	0	3	2	4	1	1	3	1	3	3	1	1	1
2	2	2	2	2	3	1	2	3	3	4	2	4	3	6	6	7	7	6	7	6	5	3	6	5	6	3	6	5	2	6	6	3	4	4	3	0	0	3	5	1	2	2	1	2	3	4	1	1	2
1	2	1	1	4	4	2	2	2	4	5	4	3	3	6	6	6	6	7	7	6	5	5	5	6	6	5	3	6	3	5	5	5	4	6	5	0	0	1	1	1	1	1	1	2	3	2	1	1	1
2	2	1	1	3	3	5	3	3	3	4	3	4	2	7	7	7	7	7	7	1	6	6	6	6	6	6	6	6	6	6	6	6	6	5	5	0	0	1	1	3	4	1	5	1	2	1	1	1	2
2	2	2	1	2	2	2	2	3	3	5	4	4	3	6	6	6	6	6	6	5	6	6	6	6	6	6	6	6	6	6	6	3	3	5	5	1	1	4	1	4	1	1	2	2	3	3	2	2	1
2	1	1	2	3	3	2	3	2	3	4	4	5	2	7	7	7	7	7	7	6	6	6	6	4	3	3	6	6	6	6	6	4	6	4	6	0	0	2	1	2	1	1	1	3	6	5	2	2	1
3	3	3	2	1	2	2	3	2	3	4	4	3	1	7	7	7	6	6	6	4	5	2	6	4	5	6	6	6	5	6	6	4	5	3	3	0	0	3	2	4	1	1	1	3	5	5	2	1	2
1	1	2	1	2	2	1	2	4	2	5	5	2	1	7	7	7	7	7	7	7	6	6	6	6	6	6	6	6	1	6	6	2	6	6	1	0	0	6	1	1	1	1	1	7	4	4	1	2	1
2	2	2	2	2	2	2	1	2	3	4	3	2	2	7	7	7	6	6	5	6	3	1	6	3	3	5	5	6	4	6	3	2	6	5	5	0	0	1	2	2	1	1	1	1	5	6	2	1	2
2	2	2	2	3	2	2	2	4	2	3	3	5	3	7	7	7	6	7	7	7	6	6	6	6	3	6	5	5	4	4	6	4	6	6	5	0	0	3	3	3	3	1	1	1	3	1	2	2	3
2	2	1	1	3	4	2	3	2	3	3	2	2	2	6	6	6	7	6	6	2	6	4	4	4	4	5	4	5	4	4	6	4	5	4	5	0	0	5	2	4	1	1	1	2	3	3	2	2	2
1	1	1	1	4	5	4	5	5	5	5	5	5	3	7	7	7	7	7	7	7	6	6	5	5	4	6	6	6	5	6	6	3	5	5	6	0	0	2	1	1	1	1	1	1	3	1	3	2	1
2	2	2	2	3	3	2	3	2	3	3	3	4	5	4	6	4	6	5	4	6	6	6	5	3	2	5	3	5	3	6	6	3	1	5	5	0	0	3	1	3	3	3	1	2	5	1	2	1	1
1	2	1	2	3	5	2	3	1	4	4	3	2	3	5	6	6	6	7	6	6	4	2	6	5	4	6	6	5	2	6	6	2	4	4	2	0	1	2	4	4	1	1	1	1	5	3	2	1	2
2	2	2	2	2	2	2	2	1	2	3	2	2	2	6	7	6	6	7	6	4	4	2	6	6	5	5	4	6	1	5	6	3	4	3	5	0	0	5	2	4	1	1	1	2	5	5	1	1	2
2	2	1	1	3	3	1	3	2	4	3	3	4	2	4	5	6	6	6	7	6	5	3	6	5	3	5	6	6	4	6	6	3	6	3	5	0	0	4	4	3	1	3	2	1	5	3	1	1	2
2	3	2	2	2	3	2	2	3	4	5	2	3	4	5	6	6	6	5	7	7	6	5	6	6	5	6	3	6	2	6	6	3	6	6	6	0	0	1	2	4	1	1	1	4	5	6	1	1	2
2	1	2	2	3	3	2	3	3	4	5	5	4	3	7	6	7	7	6	7	5	6	6	6	6	6	6	6	6	6	6	6	5	6	5	6	0	0	3	3	3	1	1	1	3	4	5	2	1	1
3	1	1	1	3	3	2	2	2	5	4	4	4	1	7	7	7	6	7	7	7	6	5	6	6	6	6	5	4	4	6	5	2	5	5	5	0	0	3	2	4	1	3	2	1	4	3	3	1	1
2	2	1	1	2	3	2	2	3	4	4	3	3	3	6	6	6	6	6	6	6	6	5	4	5	4	5	4	4	4	4	6	4	5	5	6	0	1	2	1	1	2	2	2	2	2	2	2	2	2
3	3	2	2	2	2	2	2	3	3	3	3	3	3	6	6	6	6	7	6	5	6	6	6	5	5	5	6	6	4	6	6	5	4	6	4	0	0	3	1	3	1	1	1	1	7	5	4	1	1
2	2	1	1	3	3	2	4	2	3	5	4	4	4	6	6	6	7	7	6	7	6	6	6	6	4	6	6	6	5	6	6	4	6	5	6	0	0	5	2	4	1	1	1	2	4	3	2	1	1
2	1	1	1	5	5	5	3	2	5	5	5	3	4	7	7	7	7	7	7	7	6	6	6	6	1	6	6	6	4	6	5	6	6	4	5	0	1	1	1	7	4	1	1	1	5	6	1	1	1
2	2	1	2	4	4	3	2	4	4	4	4	5	5	6	6	7	7	7	7	7	6	6	6	6	2	6	3	6	6	4	6	2	6	5	6	0	1	5	1	1	1	1	1	2	2	2	1	1	3
2	2	2	2	3	3	3	2	4	4	4	3	5	5	6	6	4	5	4	5	7	6	6	6	6	6	5	6	6	6	6	6	4	6	4	6	0	1	1	1	1	1	1	2	1	3	1	1	1	2
3	2	2	2	1	2	2	1	5	2	4	1	5	4	7	7	7	7	7	7	6	5	3	6	6	6	4	4	3	4	6	6	1	6	3	3	0	0	2	1	2	1	2	1	2	6	2	3	1	2
2	1	1	1	3	3	2	1	2	3	4	2	3	1	7	7	7	7	7	7	7	6	1	6	3	1	3	6	6	1	6	6	1	6	6	6	0	0	1	1	1	2	1	1	1	1	1	1	1	1
1	1	1	1	4	4	4	4	4	4	5	5	4	3	7	7	7	7	7	7	7	6	6	6	5	5	6	5	5	6	6	6	5	5	4	5	0	0	3	2	2	2	1	2	1	2	1	1	1	1
2	2	1	1	3	3	2	2	3	5	4	4	4	1	4	7	4	6	7	7	7	6	4	6	2	2	4	4	2	2	5	6	1	1	6	2	0	0	2	2	2	1	2	1	1	2	2	1	1	1
4	2	2	2	3	4	2	2	2	4	4	3	3	5	6	7	6	7	6	6	7	5	1	6	5	6	5	4	5	3	6	6	5	1	4	2	0	2	2	2	1	1	1	1	2	3	1	2	2	2
4	4	2	3	3	3	3	3	3	4	4	4	5	5	5	6	6	6	7	5	6	5	3	6	5	5	5	5	5	3	5	6	3	3	4	4	0	0	4	3	3	1	1	1	2	2	2	1	1	1
2	2	1	1	3	4	3	4	4	3	4	4	4	5	7	7	6	7	7	7	6	6	5	6	6	6	5	6	6	3	6	6	3	5	5	3	0	0	2	1	2	2	1	1	2	4	4	3	2	2
3	2	2	3	2	2	3	1	2	3	3	3	3	2	6	7	7	7	7	7	6	5	4	6	6	6	6	4	5	3	5	6	5	1	5	6	0	0	2	2	4	1	1	1	2	5	5	3	2	1
2	2	3	2	1	1	3	2	5	2	2	2	4	5	4	4	3	6	6	6	2	4	1	6	6	6	4	5	4	2	6	5	2	4	3	6	0	0	1	1	4	1	2	1	1	2	1	4	6	2
1	1	1	1	4	5	5	4	5	5	5	5	5	5	6	7	3	7	7	7	7	6	6	6	6	6	6	6	6	5	6	6	6	6	5	5	0	0	3	1	6	1	1	1	2	1	1	1	1	3
2	1	1	2	4	4	3	3	3	4	5	4	5	2	6	7	7	7	7	7	7	5	6	6	6	6	5	6	6	4	6	6	5	5	3	5	0	1	1	2	1	1	2	2	2	2	1	1	1	1
2	1	1	1	3	3	3	2	3	3	5	5	4	3	7	7	7	7	7	7	5	6	4	6	4	2	3	4	6	4	6	6	1	4	5	6	0	0	4	4	4	1	4	1	1	3	2	1	1	1
2	2	2	2	3	3	2	3	3	2	2	2	4	3	6	6	6	6	7	6	6	5	5	4	5	4	5	6	4	3	6	6	5	2	5	4	0	1	2	1	3	2	2	2	1	6	3	3	3	2
1	2	1	1	3	4	3	4	4	4	4	3	5	5	7	7	7	7	7	7	6	5	6	6	6	6	5	6	1	4	5	6	3	5	5	4	0	1	3	3	2	2	2	2	2	4	3	2	2	2
2	1	2	1	2	3	2	3	4	4	3	4	5	5	7	6	7	6	7	5	7	4	1	5	6	6	2	6	6	2	5	6	4	1	5	2	0	0	2	2	3	1	1	1	1	5	1	2	2	2
3	3	2	2	2	3	3	2	3	4	4	4	4	3	6	6	6	7	7	7	6	5	6	6	5	5	6	5	6	4	5	6	4	6	5	5	0	0	2	3	1	2	3	3	2	4	2	2	3	2
4	3	2	2	2	2	1	2	3	2	2	2	4	2	5	6	6	4	6	5	7	3	5	6	5	6	5	6	6	3	5	6	3	5	5	4	0	0	2	1	2	1	1	2	1	4	5	1	1	6
2	3	2	2	2	3	2	2	2	4	5	2	5	5	7	7	7	7	7	7	7	6	6	6	6	4	6	5	1	2	5	6	5	2	5	5	0	1	1	2	1	1	1	1	2	6	1	2	1	1
2	1	1	2	3	3	3	3	5	4	4	3	5	5	6	7	6	6	7	6	6	6	5	6	6	6	6	6	4	6	6	6	6	6	3	4	0	0	1	2	1	1	1	1	2	3	4	1	1	2
2	2	2	2	2	3	2	4	3	4	4	3	4	4	6	3	4	7	5	3	7	4	6	6	5	1	4	5	6	3	6	6	6	5	3	5	0	0	1	1	1	1	3	1	1	1	3	1	2	2
4	3	2	2	3	3	3	2	2	4	4	3	4	1	6	6	7	7	4	7	2	6	4	6	4	4	6	6	6	3	6	6	6	6	4	4	0	1	1	1	2	1	1	1	1	1	2	1	1	1
2	2	1	2	3	2	2	3	3	2	4	3	5	2	7	7	7	7	6	7	5	5	5	6	5	4	5	5	5	5	6	6	4	5	5	5	0	0	4	1	2	1	2	1	2	2	2	4	4	4
2	2	1	2	3	3	2	2	2	3	4	3	5	2	7	7	6	7	7	7	5	6	6	6	5	6	6	5	6	3	5	6	4	4	5	5	0	0	3	2	2	1	1	1	2	2	4	2	2	2
1	1	1	1	5	5	3	3	3	5	5	4	4	3	6	6	6	6	6	5	7	6	6	6	6	6	5	6	6	4	6	6	6	4	5	5	0	0	4	2	2	1	1	1	4	3	3	1	2	2
4	3	4	4	1	2	2	3	2	2	2	2	3	3	6	6	6	6	7	5	5	4	3	4	5	5	4	5	6	3	5	5	2	1	3	6	0	0	5	3	4	2	3	2	3	2	3	1	1	1
2	2	1	2	4	4	2	3	3	3	3	4	5	3	7	6	7	7	7	7	7	5	4	6	6	2	6	5	6	4	6	6	5	6	4	5	2	2	2	2	2	1	2	1	2	3	4	2	1	1
3	3	2	2	4	4	3	4	3	4	4	4	5	2	6	3	3	4	2	1	3	6	6	6	6	4	6	5	4	5	6	5	6	5	4	4	1	1	4	1	2	1	2	1	4	5	3	1	2	3
2	2	1	1	4	4	3	4	4	4	5	4	4	4	7	7	7	7	7	7	7	6	6	6	6	5	6	5	6	5	6	6	5	6	5	5	0	0	2	1	1	1	1	1	2	3	1	1	2	3
2	3	2	1	3	3	2	3	2	4	4	3	5	3	7	6	6	7	6	7	4	5	6	6	4	1	6	6	6	3	6	6	3	6	5	6	1	1	3	1	2	4	2	2	1	3	1	5	3	2
2	1	1	3	2	4	1	2	2	3	3	3	3	2	6	6	6	7	6	7	5	6	6	5	4	3	4	6	5	4	6	6	4	5	4	5	0	0	2	4	1	1	3	3	2	3	2	1	1	1
2	3	2	2	1	3	2	2	2	3	4	3	3	1	7	7	6	7	7	6	7	5	2	5	4	4	6	6	6	5	6	6	4	5	5	3	0	0	1	1	1	4	1	1	2	3	1	3	2	1
2	3	2	2	1	1	1	1	1	2	2	2	3	1	7	7	7	7	7	7	7	6	4	6	6	5	5	6	6	6	6	6	6	6	3	6	0	1	1	3	1	1	1	1	4	4	3	2	1	1
2	2	2	2	1	2	2	1	4	3	4	2	4	5	7	6	6	6	5	6	6	5	3	2	4	5	5	5	4	5	5	6	5	1	5	4	0	0	3	2	2	1	1	1	2	4	2	3	2	2
2	2	2	2	2	2	2	1	4	4	3	2	5	4	6	7	6	6	7	7	4	5	6	6	6	2	5	5	6	1	5	6	5	6	4	2	0	0	1	3	2	1	1	3	1	5	3	2	2	1
1	1	1	1	2	4	3	2	2	3	3	3	4	4	7	6	7	7	7	7	7	6	6	6	6	6	6	6	6	5	6	6	6	6	4	3	1	2	1	1	2	1	1	2	7	3	2	1	1	1
2	2	2	3	3	3	2	3	2	3	4	4	4	4	6	6	6	7	6	7	6	6	6	6	6	3	6	6	6	5	6	6	5	6	4	5	0	1	2	3	1	1	1	1	1	3	4	1	2	1
4	2	2	2	2	3	1	2	3	4	4	3	4	3	7	7	7	7	7	4	7	5	6	6	2	6	6	4	1	4	6	6	1	1	5	2	0	0	1	1	1	1	4	1	3	1	1	1	1	1
1	1	1	1	3	4	2	3	3	4	5	4	4	4	6	7	7	6	7	6	5	5	3	6	6	5	6	6	6	3	6	5	2	6	4	5	1	1	2	1	5	1	1	1	1	3	4	1	1	1
1	2	1	2	4	4	4	2	3	4	5	3	3	5	6	7	7	6	7	7	5	6	6	6	5	4	6	6	2	5	6	5	2	5	3	5	0	1	3	3	3	3	3	3	1	4	2	1	3	1
2	1	2	1	4	4	2	3	3	4	5	3	5	4	6	7	7	7	7	7	4	5	4	6	6	6	6	6	6	5	6	6	4	6	6	6	1	1	3	1	3	3	1	1	1	3	2	3	1	1
2	1	1	2	5	5	3	4	4	4	4	4	4	5	7	6	6	7	7	7	7	5	2	6	2	6	4	6	6	2	6	6	2	4	5	5	0	1	1	3	1	1	1	1	2	5	6	3	2	1
3	2	2	2	2	2	2	2	2	2	5	4	4	3	6	6	6	7	6	6	7	3	5	6	2	2	6	3	6	1	5	6	2	6	4	6	0	0	2	1	1	1	1	1	5	2	2	1	1	1
2	2	2	2	2	3	2	3	4	3	3	3	4	4	7	7	7	7	7	7	5	6	6	6	6	6	6	6	6	5	5	6	4	6	5	2	0	0	1	3	2	1	1	1	2	2	3	1	1	2
1	1	1	1	4	4	4	2	5	4	5	5	5	3	7	7	1	7	7	7	7	6	6	6	5	5	6	3	6	3	6	6	6	6	4	6	0	0	1	7	1	1	1	1	1	4	1	4	1	1
5	7	2	2	1	1	2	2	3	3	3	2	2	2	5	7	3	4	6	6	6	6	5	6	4	4	6	5	6	5	6	6	4	6	4	2	0	0	6	4	5	2	2	4	3	7	7	1	1	2
2	3	2	2	3	3	3	3	3	3	3	4	3	4	5	5	6	6	6	6	4	6	5	4	6	6	5	6	4	3	5	6	3	1	2	3	0	0	4	4	4	4	2	2	2	4	5	2	2	3
2	1	1	2	3	4	2	4	3	4	4	4	5	2	6	6	6	7	7	7	6	4	1	6	6	6	5	4	3	2	5	1	1	1	3	3	0	0	2	6	3	1	1	1	5	4	6	3	4	4
1	1	1	1	5	5	1	5	5	5	5	4	5	5	7	7	6	7	7	7	3	6	5	6	6	6	6	6	6	4	6	6	6	6	5	6	1	1	6	7	7	6	7	7	2	1	1	2	1	2
3	3	2	2	3	3	3	3	3	4	3	4	4	3	7	7	7	7	7	6	7	6	6	6	6	6	6	6	6	6	6	6	6	6	5	5	0	0	5	4	4	1	2	2	3	4	4	2	1	1
4	5	4	4	1	1	2	2	2	2	2	2	2	2	3	3	4	4	5	4	3	3	1	1	3	1	2	6	6	6	6	6	1	1	5	6	0	0	5	7	5	7	7	7	4	7	4	5	5	5
1	2	1	1	4	4	3	4	3	4	4	4	3	2	6	6	6	7	6	6	6	6	3	5	5	5	4	5	5	5	6	5	3	3	4	4	0	0	6	4	6	3	5	4	2	1	1	1	1	1
4	3	3	2	2	2	3	4	2	2	4	3	2	3	4	3	4	5	7	4	3	5	5	5	4	5	5	6	5	4	6	6	3	3	4	5	0	0	5	5	5	3	6	4	3	3	3	1	2	1
2	1	2	1	2	2	2	2	2	2	2	3	2	2	7	7	7	7	7	6	5	5	4	6	3	3	3	6	6	3	6	3	2	6	6	2	0	1	5	6	5	4	3	3	2	3	3	1	1	1
2	2	1	1	3	4	4	4	4	4	4	3	5	4	3	5	3	5	5	4	6	3	2	6	6	6	2	5	6	2	5	6	2	2	5	5	0	0	4	3	3	4	6	3	2	2	3	3	3	3
2	1	1	1	2	3	2	2	2	3	4	3	4	5	7	7	7	7	7	6	5	4	3	2	4	3	2	2	1	2	5	6	1	2	5	5	0	0	4	4	6	4	5	5	4	5	5	1	1	2
2	3	1	2	2	2	2	3	3	2	4	3	4	2	6	6	6	6	7	6	7	6	4	6	4	3	3	3	6	1	4	6	3	3	4	6	0	1	4	5	4	3	2	2	2	2	3	1	2	1
2	2	2	2	3	3	3	3	3	4	3	2	4	3	5	4	5	5	5	4	3	5	4	4	4	4	4	4	5	5	5	3	4	4	4	5	0	0	3	3	3	3	3	4	5	5	5	4	5	4
2	2	2	3	3	2	2	2	1	3	3	4	2	1	6	6	6	7	7	6	4	6	6	6	5	1	6	6	6	6	6	6	4	1	6	5	0	0	4	2	4	4	4	1	2	4	4	2	4	4
2	3	2	2	2	2	1	2	3	2	4	2	3	3	5	5	6	5	5	6	3	6	4	5	6	2	6	5	6	5	6	4	2	2	6	5	0	0	7	7	7	5	3	6	4	5	4	4	3	3
4	5	3	3	2	4	3	4	2	4	3	3	2	2	2	2	4	4	4	4	2	6	6	6	6	6	6	6	6	6	6	6	6	6	4	4	0	0	4	6	4	6	6	6	5	4	4	5	5	6
3	3	2	3	2	2	2	2	2	2	3	2	3	2	6	6	6	7	7	6	7	6	1	6	1	1	1	6	6	1	6	6	1	1	4	2	0	0	3	2	3	1	2	3	4	5	5	4	4	1
4	5	4	4	2	3	3	3	3	3	3	2	2	3	4	4	4	4	4	4	4	3	3	3	3	3	3	3	3	3	3	3	3	3	3	3	0	0	5	6	5	5	5	4	4	3	3	3	3	3
1	1	1	1	3	4	3	4	3	4	3	3	4	3	6	6	5	5	6	6	5	5	2	6	4	5	3	3	3	2	3	6	2	1	4	4	0	1	4	4	4	4	3	3	3	5	2	2	2	3
3	3	2	2	3	3	3	5	2	3	4	2	5	5	5	4	5	6	2	6	5	6	6	6	5	6	6	6	5	6	6	6	6	6	3	5	0	1	3	3	7	1	1	1	3	5	4	1	1	1
2	2	2	2	3	4	3	4	3	4	4	4	1	4	7	7	5	7	7	7	2	6	6	6	5	6	6	6	3	3	6	1	6	6	6	6	1	1	7	3	7	6	7	5	1	1	2	2	2	2
2	1	2	2	2	3	3	3	3	4	4	3	3	2	6	6	7	6	6	6	5	5	6	6	5	5	6	4	6	4	5	6	6	6	6	4	0	0	4	6	5	5	6	5	6	5	6	3	3	5
3	2	2	2	3	4	2	2	3	4	4	2	4	5	6	6	7	7	7	7	5	6	6	6	6	5	6	6	6	4	6	6	6	6	4	4	0	0	5	4	4	4	3	4	2	2	2	2	2	2
2	2	2	2	2	4	4	3	3	3	4	4	3	3	7	7	7	7	7	7	6	4	4	4	4	4	4	4	4	4	4	4	4	4	4	3	0	1	3	3	3	3	2	2	3	4	4	3	3	2
2	2	1	1	4	4	3	4	2	4	5	5	3	3	7	7	7	7	7	5	3	6	6	6	6	6	6	6	6	6	6	6	5	6	4	5	0	0	6	3	5	5	6	5	1	3	3	2	3	2
2	2	1	2	3	4	3	5	3	3	4	3	5	2	5	6	6	6	6	6	5	5	2	6	6	6	5	4	6	3	4	6	2	1	5	6	0	0	3	1	4	3	7	6	2	3	4	2	2	5
2	2	1	2	4	3	4	4	4	3	3	4	3	5	6	6	7	7	7	7	6	6	6	6	5	5	5	6	3	5	6	4	6	6	5	5	0	2	2	7	3	1	2	1	6	4	4	4	2	2
1	2	1	2	2	2	3	1	2	2	4	2	4	2	6	6	6	7	6	6	7	6	6	5	6	3	5	4	6	4	4	3	2	3	3	5	0	0	4	2	3	4	5	5	2	3	3	2	4	5
2	2	1	2	2	2	2	1	2	2	4	3	2	2	5	6	7	7	7	7	5	6	6	3	3	3	4	4	6	5	4	6	3	1	6	5	0	0	3	3	2	1	1	1	6	4	6	2	1	1
2	1	1	2	3	4	3	4	5	3	4	2	5	5	5	5	3	7	3	6	5	5	5	5	4	5	5	5	6	4	6	6	1	1	4	6	0	0	5	3	4	1	3	4	1	2	2	6	4	6
2	2	1	2	2	2	3	1	4	4	5	4	4	3	7	7	7	7	7	4	6	6	6	6	6	4	6	5	5	5	6	6	3	2	2	4	0	-999	2	6	4	2	4	5	4	4	4	4	4	2
3	3	3	2	2	3	1	2	2	3	3	2	2	3	7	7	7	7	7	4	7	5	3	6	4	4	5	5	1	3	6	5	3	2	4	2	0	0	5	3	4	3	6	3	2	4	5	5	5	4
2	3	1	2	3	3	3	2	2	3	4	5	4	4	6	6	6	7	7	7	7	4	5	6	5	6	5	2	5	1	4	3	5	1	5	5	0	0	5	3	3	2	1	2	3	6	3	1	1	1
2	4	5	2	4	4	3	4	4	5	5	3	4	2	2	4	3	2	1	2	4	6	6	4	5	5	6	6	6	5	6	4	4	4	4	4	0	0	2	2	1	3	3	5	7	3	4	5	6	7
2	2	2	3	2	3	2	2	3	2	4	3	5	3	5	4	4	4	4	6	2	3	6	6	5	4	1	6	6	1	6	2	3	1	5	6	0	1	3	6	2	1	1	4	3	2	2	2	2	3
2	3	2	3	3	3	2	3	3	2	5	2	3	3	6	5	6	6	4	4	5	6	4	6	6	3	6	6	6	3	6	6	1	6	6	1	0	0	4	4	3	1	1	1	3	6	5	1	1	7
2	1	1	1	3	4	3	1	5	4	3	5	5	4	7	7	7	7	4	4	7	5	3	6	6	5	6	4	3	4	6	6	3	6	5	2	0	0	4	3	5	1	4	1	3	5	7	5	4	1
2	5	4	4	1	1	1	1	1	1	1	1	2	1	6	4	6	6	7	7	6	2	1	3	3	1	1	1	3	1	2	1	2	1	5	4	0	0	6	4	7	2	1	2	4	5	4	2	2	1
1	1	2	2	4	4	4	4	3	4	4	4	5	5	6	6	7	6	7	7	7	6	3	6	3	2	5	6	5	3	6	6	4	1	5	6	0	0	3	3	3	3	3	6	2	3	4	1	1	1
2	2	4	4	3	3	2	2	2	3	4	3	4	1	6	7	7	7	7	7	7	5	4	6	6	6	6	6	5	3	5	6	1	6	4	2	0	1	4	7	1	5	3	5	1	1	1	3	3	2
2	1	2	1	4	5	4	4	4	5	4	4	4	4	6	7	7	7	7	7	5	6	6	6	6	4	6	6	6	4	6	6	6	6	6	6	0	0	3	5	4	2	2	2	2	5	6	2	2	2
1	1	1	1	5	5	3	5	3	5	5	5	5	5	7	7	7	7	7	7	5	6	6	6	6	6	6	6	6	3	6	6	3	3	5	5	0	0	5	3	3	5	5	3	1	1	1	1	2	2
4	4	2	3	2	2	2	2	3	2	3	2	4	4	7	7	7	6	7	7	7	6	3	6	5	6	4	4	6	2	4	6	4	6	6	3	0	1	5	3	4	1	1	3	2	5	3	2	2	2
2	2	1	1	3	4	3	3	3	4	4	3	4	3	5	6	5	6	5	5	5	6	4	5	6	5	5	5	6	5	5	4	4	5	1	5	0	0	6	6	6	6	5	5	4	4	3	3	2	3
3	4	1	2	1	2	1	1	2	3	3	2	2	2	5	6	3	6	6	6	2	3	2	4	2	4	1	4	1	1	4	1	1	1	6	5	0	0	7	7	7	6	6	6	1	1	1	2	2	2
4	3	4	3	2	2	3	1	4	3	4	3	5	4	6	6	6	6	7	6	5	6	3	1	6	6	4	2	5	1	6	6	4	1	5	1	0	0	4	4	4	1	1	1	4	4	4	2	1	1
3	2	3	4	3	4	4	2	2	2	3	3	3	4	6	6	6	6	5	6	4	5	4	4	3	4	3	4	3	5	3	4	3	3	3	4	2	0	3	4	5	3	5	5	3	3	4	3	4	2
2	2	2	2	3	3	2	4	2	3	3	3	4	3	6	6	6	7	7	7	5	5	5	5	5	5	5	5	6	2	5	6	4	3	4	5	0	1	3	3	4	3	3	3	2	3	2	2	1	2
3	2	2	2	2	2	2	3	3	3	4	2	3	2	6	6	6	7	7	5	6	5	5	5	6	3	5	3	6	2	3	6	4	1	3	5	0	0	4	3	4	2	4	3	2	5	3	3	2	2
2	2	2	2	4	5	2	3	2	3	5	4	2	2	7	7	7	6	7	7	4	5	5	3	4	4	4	6	6	3	6	4	4	4	6	5	0	0	4	3	3	3	3	4	2	4	4	2	3	3
3	2	1	2	3	4	4	2	3	3	3	3	2	1	5	7	6	7	7	7	7	6	4	6	4	3	4	4	3	5	5	3	3	5	5	5	1	1	4	1	4	1	1	1	3	5	7	2	1	1
2	1	1	1	4	4	4	4	4	5	5	5	5	1	7	7	7	7	7	7	7	6	5	6	5	6	6	6	6	5	6	6	4	6	5	5	0	0	4	3	3	4	3	4	2	3	4	5	3	3
1	1	1	1	5	5	3	5	5	5	5	5	4	4	3	4	4	3	3	6	4	5	5	6	5	5	5	5	6	3	5	4	5	6	6	6	0	1	5	6	6	5	5	6	5	5	4	4	4	4
2	3	2	2	3	3	3	4	3	4	3	4	5	1	7	7	7	7	7	7	4	4	6	5	6	3	6	4	6	2	6	6	5	6	4	5	0	0	5	4	4	1	1	2	4	6	4	4	1	1
3	4	3	2	2	2	2	3	3	5	4	3	3	2	7	6	6	6	6	7	2	5	4	4	5	5	3	4	4	5	5	4	4	4	3	4	0	0	5	6	5	5	5	5	2	3	2	3	2	2
1	1	1	1	4	5	2	2	2	5	5	5	3	2	7	7	7	7	7	7	7	6	6	6	6	6	6	6	6	5	6	6	6	5	5	6	0	0	6	2	4	4	2	2	1	1	4	2	2	1
3	2	1	2	2	3	2	2	5	3	4	3	5	4	6	6	5	6	6	7	4	5	5	6	3	3	4	5	6	2	6	6	5	1	4	4	0	0	4	4	3	3	3	3	3	3	3	1	1	1
1	2	1	2	3	4	2	4	2	3	4	4	5	1	6	6	7	7	6	5	5	6	6	6	6	6	6	6	6	6	6	6	5	6	6	3	0	1	4	3	5	4	5	4	4	2	3	2	3	4
2	3	2	2	3	3	2	3	3	2	4	1	4	4	6	6	6	6	7	6	5	5	3	5	2	1	3	2	4	3	5	4	2	3	5	5	0	0	6	7	7	4	5	6	5	4	5	3	4	4
2	2	2	2	3	3	3	3	3	3	3	3	3	3	7	6	6	6	6	6	3	6	6	6	6	6	6	6	3	5	6	6	5	6	3	4	0	0	4	3	4	4	3	2	2	4	4	3	3	3
1	1	1	1	2	3	1	2	3	3	4	3	2	2	7	7	7	7	7	7	7	6	6	6	6	6	6	6	6	6	6	6	6	6	3	5	1	1	2	3	1	1	1	1	7	6	3	3	2	1
2	3	1	2	3	3	1	2	2	3	4	3	3	3	7	7	7	7	7	7	5	6	5	6	4	1	5	5	5	2	5	6	1	5	3	5	0	0	4	5	4	1	1	1	5	6	3	1	1	1
5	4	5	2	1	3	3	2	3	3	3	2	2	3	7	7	7	7	7	7	4	6	5	6	2	5	5	5	2	2	5	6	3	5	5	2	0	0	3	5	3	1	1	1	2	7	5	1	1	1
2	2	1	1	2	3	2	2	2	3	4	3	3	1	6	6	6	6	6	5	5	6	6	6	6	6	6	6	6	5	6	6	6	1	3	4	0	0	3	3	5	2	2	3	3	4	2	2	1	2
3	2	2	2	2	2	3	2	3	3	4	4	2	2	5	6	6	6	7	6	5	4	2	3	2	1	2	2	2	1	5	6	1	2	5	6	0	0	3	6	4	1	2	1	3	6	6	3	2	1
2	3	2	2	2	2	2	3	2	3	3	2	3	2	7	7	7	6	6	6	4	4	4	4	2	2	5	2	6	2	2	6	3	6	5	5	0	0	6	6	5	2	3	4	5	6	5	3	4	2
1	1	2	1	4	4	3	4	4	5	5	5	5	4	7	7	7	7	7	7	7	6	6	6	6	5	6	6	6	5	1	6	6	6	6	3	0	0	3	2	4	6	6	6	1	1	1	1	2	2
2	3	2	2	3	3	3	2	4	4	4	4	4	4	5	5	5	6	6	6	3	6	2	5	5	5	5	3	4	5	6	2	4	4	5	5	0	0	3	5	3	4	4	4	1	5	3	5	2	2
2	2	1	2	4	4	2	3	2	5	4	5	5	3	7	6	7	7	7	7	4	6	6	6	6	6	6	6	6	6	6	6	6	6	4	6	0	1	3	4	3	4	5	5	3	2	1	4	3	3
2	2	1	1	3	3	2	4	2	3	4	3	4	4	7	6	7	7	7	7	5	6	6	6	5	3	5	5	5	4	5	5	2	3	5	5	0	0	3	3	3	3	3	3	2	3	4	2	1	2
2	2	1	1	3	3	2	3	2	2	3	3	4	2	7	7	7	7	7	7	4	5	6	6	6	6	6	4	6	1	6	6	1	1	6	4	0	0	7	3	6	2	1	7	1	3	2	2	3	1
2	2	2	2	2	2	2	3	2	3	3	3	3	2	7	7	7	7	7	7	5	6	5	6	6	6	6	6	6	5	6	6	6	6	6	6	0	0	6	3	3	1	1	3	1	4	7	1	1	1
2	3	1	4	3	2	2	3	3	2	2	1	2	2	7	7	7	7	6	7	4	4	2	2	3	3	3	5	1	2	5	6	3	3	6	4	0	0	6	4	6	1	2	3	5	5	6	3	4	2
3	1	1	1	2	4	2	2	1	5	5	5	5	1	7	7	6	7	7	1	2	6	6	6	6	6	6	6	5	4	6	6	3	6	3	1	0	0	6	1	6	3	6	7	1	1	2	2	1	1
2	3	2	5	2	2	2	2	2	3	3	3	3	1	6	6	6	6	5	7	3	6	4	5	2	3	5	5	5	2	6	5	2	1	5	2	0	0	3	5	6	1	5	1	3	6	6	3	3	1
1	1	3	1	1	2	2	1	2	2	2	2	2	2	6	6	6	6	6	4	3	4	2	6	4	3	3	2	4	2	6	6	2	1	5	2	0	1	7	5	6	1	5	2	6	7	7	5	6	5
2	3	1	1	2	2	2	1	2	3	4	4	3	2	7	7	6	6	7	6	4	4	1	6	1	3	5	6	1	1	6	5	3	1	4	5	0	0	4	2	5	1	5	4	2	6	4	7	1	1
1	2	2	2	3	4	4	4	4	4	3	4	4	3	5	6	6	7	7	7	7	5	5	5	6	6	6	6	6	3	6	4	4	1	4	5	0	0	2	6	1	3	3	4	3	2	1	2	2	2
1	2	1	1	4	4	4	3	4	4	5	4	4	5	7	7	7	7	7	6	7	6	1	3	3	5	5	4	3	3	5	6	1	4	4	5	0	1	2	1	4	2	2	3	2	3	5	3	3	3
2	2	1	1	3	3	3	1	2	5	4	4	4	3	7	7	7	7	7	7	7	6	1	6	5	4	5	5	6	5	5	6	6	1	4	5	0	0	4	4	2	2	2	5	1	6	4	4	4	2
3	4	3	3	2	2	3	4	3	2	3	3	5	3	6	6	6	6	2	4	6	6	5	2	6	1	5	5	5	5	6	6	1	1	5	6	0	0	2	3	1	2	6	2	1	1	1	6	4	3
2	2	2	2	3	3	2	4	3	4	4	4	3	4	7	7	6	6	7	7	3	6	6	6	6	4	6	5	5	4	6	6	5	4	4	6	0	0	2	1	2	2	1	1	3	4	6	3	3	3
2	2	1	1	2	2	4	4	3	2	4	4	5	5	1	1	1	1	1	1	1	6	1	6	5	4	6	4	1	2	6	6	3	1	5	3	0	0	5	4	6	1	2	1	4	3	1	3	1	1
2	2	2	3	3	3	4	3	4	3	3	3	5	5	6	7	7	7	7	6	5	6	5	5	5	5	5	6	6	4	6	6	3	1	4	5	0	1	6	3	3	4	3	6	3	3	3	2	1	1
3	3	1	2	1	1	2	2	4	4	4	4	4	5	6	3	7	6	7	7	4	6	1	6	6	6	6	6	6	2	6	6	1	1	5	6	0	1	2	1	3	3	3	3	4	3	3	1	3	4
3	3	2	2	1	3	2	2	3	3	4	2	4	2	6	7	4	7	7	6	3	6	2	6	5	6	5	6	6	2	6	6	6	1	3	4	0	0	4	5	3	1	4	1	2	4	3	1	1	2
2	2	1	1	4	3	4	4	4	3	3	1	5	3	4	6	6	5	6	7	1	6	6	5	4	5	5	6	5	5	5	6	5	5	5	4	0	0	5	6	3	4	4	5	1	3	3	5	2	5
4	4	2	3	3	5	3	4	3	4	4	4	3	2	7	7	7	7	7	7	4	6	5	6	6	6	5	6	5	4	6	3	6	5	5	5	0	2	5	1	3	3	5	3	2	4	3	2	3	2
3	3	2	3	1	1	2	2	2	2	3	1	2	2	7	7	7	6	7	7	7	6	2	6	3	5	5	4	6	2	6	6	1	1	4	6	0	0	4	3	4	3	4	5	2	3	3	2	3	3
1	2	2	2	3	4	2	3	3	3	3	2	4	4	7	7	7	6	6	6	6	6	6	6	6	1	6	6	5	4	6	6	4	5	5	6	0	0	3	7	4	7	7	6	1	5	4	6	3	6
1	1	1	1	3	4	2	3	4	4	5	5	5	2	1	1	1	1	1	1	7	6	6	6	6	6	6	6	6	5	6	6	5	6	4	5	0	1	2	6	2	1	1	5	7	1	7	1	3	2
3	3	2	2	2	2	2	2	3	3	4	2	4	5	5	5	6	6	6	6	6	6	6	5	6	6	3	4	6	2	6	6	5	4	4	6	0	1	3	5	6	1	1	4	4	4	5	6	1	3
2	3	1	2	2	3	3	3	3	3	4	3	5	5	7	7	6	7	7	6	6	6	4	6	3	2	2	3	5	3	4	6	3	1	5	6	0	0	5	4	7	1	1	3	4	6	4	2	2	2
1	2	2	2	5	5	4	4	4	4	4	4	3	3	5	4	5	5	6	5	2	5	4	5	5	4	4	5	4	4	5	4	5	4	5	5	1	1	5	6	6	5	6	7	3	2	2	2	2	2
4	4	3	4	2	2	1	2	2	3	3	4	2	1	5	4	6	3	5	5	3	5	5	4	5	4	4	5	3	5	5	3	3	4	3	3	0	0	6	5	7	3	5	4	3	4	3	3	4	5
2	2	2	2	4	4	4	4	3	4	5	4	4	4	7	7	7	6	7	1	7	5	5	6	6	6	6	6	6	4	6	6	5	5	5	6	0	1	5	1	3	2	2	2	7	2	6	2	3	2
2	1	1	1	4	4	4	4	3	4	5	5	4	5	7	7	7	7	7	7	7	6	5	5	6	6	6	4	6	3	6	5	5	4	6	6	0	0	5	3	5	5	6	6	2	2	2	1	2	2
1	1	1	1	4	5	4	5	3	4	5	4	5	5	7	7	7	7	7	7	1	6	6	6	6	6	6	6	6	6	6	6	6	6	6	6	0	0	6	6	6	6	6	6	2	2	2	2	2	2
3	2	1	2	3	3	3	4	2	4	3	2	5	5	7	7	7	7	7	7	7	5	1	6	5	4	6	6	3	5	6	6	1	4	3	5	2	2	2	3	2	3	4	4	1	3	1	7	2	2
2	4	2	2	1	1	1	2	2	1	3	2	3	2	6	6	6	6	6	5	4	5	5	6	6	3	5	6	6	3	5	6	2	1	3	4	0	0	2	3	3	6	2	7	2	2	1	5	7	7
1	1	1	1	4	4	5	4	3	3	5	5	5	5	6	7	6	7	7	6	4	5	6	6	6	4	5	6	4	2	6	6	3	6	3	4	0	0	4	3	3	1	2	2	3	3	6	5	5	1
3	3	4	4	2	2	1	2	4	1	2	1	4	4	6	6	5	7	7	5	6	6	5	5	3	2	2	6	1	2	6	6	6	6	5	6	0	0	5	5	4	1	1	2	3	3	7	1	1	1
2	3	1	2	3	2	2	4	5	2	4	2	5	3	5	4	6	6	7	5	6	6	2	6	6	6	6	3	1	1	4	6	3	1	4	6	0	1	4	2	2	1	7	6	1	2	2	4	2	1
1	2	1	2	2	2	1	3	3	2	4	2	5	4	3	3	2	3	2	2	4	5	4	5	4	2	4	5	3	4	6	2	1	3	4	6	0	0	3	2	4	3	2	1	3	3	3	3	3	2
4	4	3	3	2	2	2	1	2	3	4	2	3	3	6	7	7	7	6	7	7	6	6	4	4	4	5	5	6	4	5	6	5	6	6	4	0	1	2	2	3	1	4	4	1	2	4	2	2	6
2	2	2	2	3	3	4	4	3	4	4	4	4	4	7	7	7	7	7	7	4	6	6	6	6	6	6	6	6	6	6	6	6	6	6	3	0	0	4	3	4	4	5	4	1	4	3	1	1	3
2	2	1	1	3	4	3	3	2	4	3	3	4	2	7	7	7	7	7	7	5	6	6	6	6	6	6	6	6	4	6	6	5	6	6	6	0	0	4	3	4	3	4	4	2	2	2	1	1	5
2	2	2	2	2	2	2	2	2	2	2	1	2	2	5	5	5	5	7	6	4	6	6	6	6	6	6	6	6	6	6	6	5	6	3	4	0	0	1	5	3	1	1	1	5	4	6	5	6	5
3	3	2	2	2	2	2	3	2	3	3	3	3	3	6	6	6	5	6	6	4	4	4	6	4	4	5	3	4	3	4	5	3	6	5	4	0	0	5	2	3	1	1	1	3	6	6	1	1	2
2	2	2	2	3	3	3	2	3	3	4	3	4	4	7	7	6	7	7	6	5	6	6	6	5	6	5	6	6	3	6	6	6	1	4	4	0	0	2	2	4	1	1	3	2	4	5	4	3	2
4	2	2	2	2	2	2	1	2	3	3	3	5	3	7	7	6	7	7	5	7	6	1	6	1	1	6	3	6	2	6	6	2	1	4	6	0	0	4	7	4	1	1	4	1	4	7	4	3	2
4	4	3	3	1	1	2	1	2	1	3	2	4	4	7	7	6	6	4	6	4	6	5	5	3	5	2	2	5	1	5	6	5	1	3	2	0	0	2	3	2	2	2	4	1	2	2	6	6	1
2	1	2	2	4	5	1	4	5	4	4	5	5	4	4	3	3	3	3	3	1	6	5	6	6	6	6	6	6	5	6	1	6	6	4	6	0	0	5	3	3	3	6	6	2	2	1	2	2	1
1	1	1	1	2	2	2	3	2	3	4	3	4	4	1	2	1	2	2	2	1	6	5	6	6	5	6	6	4	6	6	6	3	3	4	5	0	0	6	6	5	2	5	4	5	6	6	5	6	4
2	2	2	2	4	3	3	3	3	4	4	4	5	3	7	7	7	7	7	7	5	5	3	6	6	6	5	5	6	3	5	6	1	1	5	3	0	0	5	3	4	3	5	6	1	3	3	1	1	2
3	3	2	3	1	1	1	2	3	2	3	2	2	2	6	6	6	7	7	5	6	3	4	5	5	2	3	6	6	2	6	6	2	4	4	5	0	1	5	6	6	4	4	2	5	7	7	6	7	5
2	1	1	1	3	4	2	3	2	3	4	3	4	3	6	7	7	6	7	7	3	6	6	5	6	5	6	6	6	5	6	6	5	6	5	6	0	1	2	2	2	3	3	2	1	6	5	2	3	2
3	3	1	1	3	2	3	1	2	3	3	2	3	1	5	3	3	5	5	4	6	3	2	6	4	6	4	6	3	1	6	6	1	2	4	6	0	0	7	4	4	1	4	3	3	6	5	5	3	2
2	1	1	1	2	4	3	4	2	4	5	4	3	4	7	7	6	7	7	6	5	5	5	4	5	6	4	5	2	3	6	5	4	4	5	5	1	2	2	1	5	2	2	1	5	5	2	2	4	3
4	3	2	3	3	2	3	3	3	3	3	3	3	2	6	5	6	6	6	6	4	4	4	4	2	2	4	5	4	2	5	4	4	1	6	4	0	0	4	4	4	4	4	4	4	4	4	4	4	4
4	3	3	3	2	3	2	2	2	3	3	3	2	4	4	6	5	7	6	7	6	5	3	4	5	5	5	6	5	5	6	6	3	4	4	4	1	2	4	4	4	1	1	2	3	4	6	1	2	1
2	1	1	3	3	3	3	3	4	4	5	4	5	5	6	6	6	7	6	7	7	6	3	6	5	4	6	1	4	2	6	6	4	6	6	5	0	0	5	6	3	5	3	3	1	4	3	4	2	3
4	2	2	1	1	2	5	5	5	3	4	3	5	2	7	7	7	7	7	7	7	6	6	6	6	6	6	5	6	2	6	6	1	6	5	4	0	0	4	3	4	1	2	4	4	4	4	4	4	3
4	4	3	3	1	1	2	1	2	2	2	1	3	2	1	5	7	5	7	2	3	6	1	6	1	1	4	3	6	3	4	6	1	3	3	6	0	0	3	1	1	7	7	7	1	3	1	7	7	4
2	1	1	2	3	3	2	3	3	4	5	4	3	4	7	7	7	7	7	7	7	5	4	6	5	4	4	5	5	4	6	6	4	6	5	4	0	0	2	3	2	2	2	2	2	6	6	2	1	2
3	2	1	1	2	2	2	3	2	3	3	3	4	3	7	7	7	7	7	7	7	4	6	6	6	5	6	4	6	3	6	6	5	6	5	3	0	0	4	2	5	1	4	4	1	3	3	2	3	2
2	1	1	2	3	3	2	3	4	4	4	4	4	3	7	6	7	7	7	7	6	6	6	6	6	6	5	6	6	6	6	5	5	6	5	5	0	0	3	1	4	2	4	2	1	6	6	2	3	4
2	1	1	1	2	3	1	2	3	4	4	3	4	2	7	7	6	7	7	7	7	6	6	6	5	4	5	6	6	6	6	6	4	6	6	6	0	0	5	2	6	1	1	1	2	6	7	2	1	1
3	4	3	4	1	2	2	3	3	2	2	2	4	3	7	7	7	6	6	7	3	6	6	6	6	6	6	6	6	6	6	6	5	6	1	5	0	1	5	3	4	1	1	1	6	7	7	7	5	5
2	2	1	1	3	2	3	3	4	4	4	3	3	4	6	6	7	7	7	7	6	6	5	6	5	5	5	4	6	3	6	6	5	5	5	5	1	0	4	2	6	2	2	1	2	4	2	4	2	2
2	2	1	1	4	4	2	4	4	4	4	4	4	4	6	6	6	6	6	6	6	6	6	6	6	5	5	5	6	5	6	6	5	6	5	5	1	1	3	3	3	2	2	2	3	3	3	3	3	2
[truncated: 17 more columns]
